# Supplementary material for: Analysis of the effects of Bacillus velezensis HJ-16 inoculation on tobacco leaves based on multi-omics methods
Source: Front Bioeng Biotechnol. 2024 Dec 6;12:1493766. doi: 10.3389/fbioe.2024.1493766 (PMC11659759; doi:10.3389/fbioe.2024.1493766)
Supplement: Supplementary file 1 [file Table1.XLSX]

## Sheet: Table S1
Table S1. GO Database Annotation
Gene_id	GO_number	GO_id; GO_description; GO_class
HJ.16_GM000001	7	GO:0016887; ATP hydrolysis activity; molecular_function	GO:0043565; sequence-specific DNA binding; molecular_function	GO:0006275; regulation of DNA replication; biological_process	GO:0006270; DNA replication initiation; biological_process	GO:0005524; ATP binding; molecular_function	GO:0003723; RNA binding; molecular_function	GO:0003724; RNA helicase activity; molecular_function
HJ.16_GM000002	5	GO:0003887; DNA-directed DNA polymerase activity; molecular_function	GO:0009360; DNA polymerase III complex; cellular_component	GO:0003677; DNA binding; molecular_function	GO:0006260; DNA replication; biological_process	GO:0008408; 3'-5' exonuclease activity; molecular_function
HJ.16_GM000004	3	GO:0016887; ATP hydrolysis activity; molecular_function	GO:0005524; ATP binding; molecular_function	GO:0006302; double-strand break repair; biological_process
HJ.16_GM000006	4	GO:0003918; DNA topoisomerase type II (double strand cut, ATP-hydrolyzing) activity; molecular_function	GO:0006265; DNA topological change; biological_process	GO:0005524; ATP binding; molecular_function	GO:0003677; DNA binding; molecular_function
HJ.16_GM000007	6	GO:0003677; DNA binding; molecular_function	GO:0005524; ATP binding; molecular_function	GO:0006265; DNA topological change; biological_process	GO:0006269; DNA replication, synthesis of RNA primer; biological_process	GO:0003916; DNA topoisomerase activity; molecular_function	GO:0003918; DNA topoisomerase type II (double strand cut, ATP-hydrolyzing) activity; molecular_function
HJ.16_GM000010	11	GO:0003824; NA	GO:0047465; N-acylglucosamine-6-phosphate 2-epimerase activity; molecular_function	GO:0015930; glutamate synthase activity; molecular_function	GO:0031419; cobalamin binding; molecular_function	GO:0000160; phosphorelay signal transduction system; biological_process	GO:0006537; glutamate biosynthetic process; biological_process	GO:0006051; N-acetylmannosamine metabolic process; biological_process	GO:0018580; nitronate monooxygenase activity; molecular_function	GO:0016638; oxidoreductase activity, acting on the CH-NH2 group of donors; molecular_function	GO:0016491; oxidoreductase activity; molecular_function	GO:0046872; metal ion binding; molecular_function
HJ.16_GM000011	5	GO:0009002; serine-type D-Ala-D-Ala carboxypeptidase activity; molecular_function	GO:0030655; beta-lactam antibiotic catabolic process; biological_process	GO:0008800; beta-lactamase activity; molecular_function	GO:0017001; antibiotic catabolic process; biological_process	GO:0006508; proteolysis; biological_process
HJ.16_GM000012	8	GO:0006207; 'de novo' pyrimidine nucleobase biosynthetic process; biological_process	GO:0004425; indole-3-glycerol-phosphate synthase activity; molecular_function	GO:0047465; N-acylglucosamine-6-phosphate 2-epimerase activity; molecular_function	GO:0004590; orotidine-5'-phosphate decarboxylase activity; molecular_function	GO:0004807; triose-phosphate isomerase activity; molecular_function	GO:0000105; histidine biosynthetic process; biological_process	GO:0018580; nitronate monooxygenase activity; molecular_function	GO:0006051; N-acetylmannosamine metabolic process; biological_process
HJ.16_GM000013	7	GO:0004359; glutaminase activity; molecular_function	GO:0042823; pyridoxal phosphate biosynthetic process; biological_process	GO:0006508; proteolysis; biological_process	GO:0042819; vitamin B6 biosynthetic process; biological_process	GO:0003824; NA	GO:0016787; hydrolase activity; molecular_function	GO:0008236; serine-type peptidase activity; molecular_function
HJ.16_GM000014	19	GO:0039679; viral occlusion body; cellular_component	GO:0016787; hydrolase activity; molecular_function	GO:0000775; chromosome, centromeric region; cellular_component	GO:0006457; protein folding; biological_process	GO:0006418; tRNA aminoacylation for protein translation; biological_process	GO:0090529; cell septum assembly; biological_process	GO:0005515; protein binding; molecular_function	GO:0016272; prefoldin complex; cellular_component	GO:0016020; membrane; cellular_component	GO:0051082; unfolded protein binding; molecular_function	GO:0000278; mitotic cell cycle; biological_process	GO:0005634; nucleus; cellular_component	GO:0043093; FtsZ-dependent cytokinesis; biological_process	GO:0005737; cytoplasm; cellular_component	GO:0006415; translational termination; biological_process	GO:0004812; aminoacyl-tRNA ligase activity; molecular_function	GO:0000166; nucleotide binding; molecular_function	GO:0005524; ATP binding; molecular_function	GO:0044780; bacterial-type flagellum assembly; biological_process
HJ.16_GM000015	2	GO:0008887; glycerate kinase activity; molecular_function	GO:0031388; organic acid phosphorylation; biological_process
HJ.16_GM000017	10	GO:0002949; tRNA threonylcarbamoyladenosine modification; biological_process	GO:0003924; GTPase activity; molecular_function	GO:0004127; cytidylate kinase activity; molecular_function	GO:0003723; RNA binding; molecular_function	GO:0005525; GTP binding; molecular_function	GO:0005524; ATP binding; molecular_function	GO:0006139; nucleobase-containing compound metabolic process; biological_process	GO:0016887; ATP hydrolysis activity; molecular_function	GO:0016301; kinase activity; molecular_function	GO:0003724; RNA helicase activity; molecular_function
HJ.16_GM000018	10	GO:0009378; four-way junction helicase activity; molecular_function	GO:0006139; nucleobase-containing compound metabolic process; biological_process	GO:0004140; dephospho-CoA kinase activity; molecular_function	GO:0016887; ATP hydrolysis activity; molecular_function	GO:0002949; tRNA threonylcarbamoyladenosine modification; biological_process	GO:0004127; cytidylate kinase activity; molecular_function	GO:0006310; DNA recombination; biological_process	GO:0006281; DNA repair; biological_process	GO:0015937; coenzyme A biosynthetic process; biological_process	GO:0005524; ATP binding; molecular_function
HJ.16_GM000020	1	GO:0005975; carbohydrate metabolic process; biological_process
HJ.16_GM000022	6	GO:0006520; amino acid metabolic process; biological_process	GO:0008270; zinc ion binding; molecular_function	GO:0016829; lyase activity; molecular_function	GO:0008251; tRNA-specific adenosine deaminase activity; molecular_function	GO:0016814; hydrolase activity, acting on carbon-nitrogen (but not peptide) bonds, in cyclic amidines; molecular_function	GO:0002100; tRNA wobble adenosine to inosine editing; biological_process
HJ.16_GM000024	8	GO:0006281; DNA repair; biological_process	GO:0005524; ATP binding; molecular_function	GO:0003887; DNA-directed DNA polymerase activity; molecular_function	GO:0000723; telomere maintenance; biological_process	GO:0006310; DNA recombination; biological_process	GO:0003678; DNA helicase activity; molecular_function	GO:0009378; four-way junction helicase activity; molecular_function	GO:0016887; ATP hydrolysis activity; molecular_function
HJ.16_GM000025	4	GO:0016757; glycosyltransferase activity; molecular_function	GO:0006457; protein folding; biological_process	GO:0005198; NA	GO:0003677; DNA binding; molecular_function
HJ.16_GM000026	2	GO:0046872; metal ion binding; molecular_function	GO:0003677; DNA binding; molecular_function
HJ.16_GM000030	1	GO:0006826; iron ion transport; biological_process
HJ.16_GM000032	2	GO:0016020; membrane; cellular_component	GO:0048193; Golgi vesicle transport; biological_process
HJ.16_GM000034	7	GO:0016829; lyase activity; molecular_function	GO:0016740; transferase activity; molecular_function	GO:0003824; NA	GO:0009058; biosynthetic process; biological_process	GO:0019346; transsulfuration; biological_process	GO:0030170; pyridoxal phosphate binding; molecular_function	GO:0006520; amino acid metabolic process; biological_process
HJ.16_GM000035	5	GO:0017111; ribonucleoside triphosphate phosphatase activity; molecular_function	GO:0016301; kinase activity; molecular_function	GO:0005524; ATP binding; molecular_function	GO:0002949; tRNA threonylcarbamoyladenosine modification; biological_process	GO:0016887; ATP hydrolysis activity; molecular_function
HJ.16_GM000038	6	GO:0006260; DNA replication; biological_process	GO:0005524; ATP binding; molecular_function	GO:0003887; DNA-directed DNA polymerase activity; molecular_function	GO:0009360; DNA polymerase III complex; cellular_component	GO:0003677; DNA binding; molecular_function	GO:0016887; ATP hydrolysis activity; molecular_function
HJ.16_GM000040	32	GO:0003677; DNA binding; molecular_function	GO:0005940; septin ring; cellular_component	GO:0051276; chromosome organization; biological_process	GO:0005737; cytoplasm; cellular_component	GO:0000774; adenyl-nucleotide exchange factor activity; molecular_function	GO:0043093; FtsZ-dependent cytokinesis; biological_process	GO:0006310; DNA recombination; biological_process	GO:0006355; regulation of DNA-templated transcription; biological_process	GO:0006357; regulation of transcription by RNA polymerase II; biological_process	GO:0042803; protein homodimerization activity; molecular_function	GO:0046873; metal ion transmembrane transporter activity; molecular_function	GO:0000921; septin ring assembly; biological_process	GO:0070206; protein trimerization; biological_process	GO:0006302; double-strand break repair; biological_process	GO:0005634; nucleus; cellular_component	GO:0006914; autophagy; biological_process	GO:0051087; protein-folding chaperone binding; molecular_function	GO:0030001; metal ion transport; biological_process	GO:0016020; membrane; cellular_component	GO:0019069; viral capsid assembly; biological_process	GO:0055085; transmembrane transport; biological_process	GO:0005815; microtubule organizing center; cellular_component	GO:0016301; kinase activity; molecular_function	GO:0000776; kinetochore; cellular_component	GO:0006260; DNA replication; biological_process	GO:0003700; DNA-binding transcription factor activity; molecular_function	GO:0016192; vesicle-mediated transport; biological_process	GO:0007165; signal transduction; biological_process	GO:0006886; intracellular protein transport; biological_process	GO:0051382; kinetochore assembly; biological_process	GO:0006457; protein folding; biological_process	GO:0090529; cell septum assembly; biological_process
HJ.16_GM000041	6	GO:0006304; DNA modification; biological_process	GO:0008170; N-methyltransferase activity; molecular_function	GO:0003824; NA	GO:0003677; DNA binding; molecular_function	GO:0006306; DNA methylation; biological_process	GO:0008168; methyltransferase activity; molecular_function
HJ.16_GM000043	1	GO:0008168; methyltransferase activity; molecular_function
HJ.16_GM000044	1	GO:0003677; DNA binding; molecular_function
HJ.16_GM000045	9	GO:0006430; lysyl-tRNA aminoacylation; biological_process	GO:0043039; tRNA aminoacylation; biological_process	GO:0006418; tRNA aminoacylation for protein translation; biological_process	GO:0000166; nucleotide binding; molecular_function	GO:0004812; aminoacyl-tRNA ligase activity; molecular_function	GO:0005737; cytoplasm; cellular_component	GO:0004824; lysine-tRNA ligase activity; molecular_function	GO:0005524; ATP binding; molecular_function	GO:0000049; tRNA binding; molecular_function
HJ.16_GM000046	2	GO:0016788; hydrolase activity, acting on ester bonds; molecular_function	GO:0016787; hydrolase activity; molecular_function
HJ.16_GM000047	5	GO:0004553; hydrolase activity, hydrolyzing O-glycosyl compounds; molecular_function	GO:0000813; ESCRT I complex; cellular_component	GO:0019867; outer membrane; cellular_component	GO:0009254; peptidoglycan turnover; biological_process	GO:0032509; endosome transport via multivesicular body sorting pathway; biological_process
HJ.16_GM000049	3	GO:0009312; oligosaccharide biosynthetic process; biological_process	GO:0008757; S-adenosylmethionine-dependent methyltransferase activity; molecular_function	GO:0008168; methyltransferase activity; molecular_function
HJ.16_GM000051	1	GO:0006355; regulation of DNA-templated transcription; biological_process
HJ.16_GM000052	2	GO:0006265; DNA topological change; biological_process	GO:0003690; double-stranded DNA binding; molecular_function
HJ.16_GM000053	1	GO:0005524; ATP binding; molecular_function
HJ.16_GM000054	2	GO:0006355; regulation of DNA-templated transcription; biological_process	GO:0003677; DNA binding; molecular_function
HJ.16_GM000055	3	GO:0007218; neuropeptide signaling pathway; biological_process	GO:0008255; ecdysis-triggering hormone activity; molecular_function	GO:0018990; ecdysis, chitin-based cuticle; biological_process
HJ.16_GM000056	1	GO:0030435; sporulation resulting in formation of a cellular spore; biological_process
HJ.16_GM000057	4	GO:0016772; transferase activity, transferring phosphorus-containing groups; molecular_function	GO:0070567; cytidylyltransferase activity; molecular_function	GO:0043814; phospholactate guanylyltransferase activity; molecular_function	GO:0009058; biosynthetic process; biological_process
HJ.16_GM000058	3	GO:0004749; ribose phosphate diphosphokinase activity; molecular_function	GO:0000287; magnesium ion binding; molecular_function	GO:0009165; nucleotide biosynthetic process; biological_process
HJ.16_GM000059	3	GO:0003735; structural constituent of ribosome; molecular_function	GO:0005840; ribosome; cellular_component	GO:0006412; translation; biological_process
HJ.16_GM000060	1	GO:0004045; aminoacyl-tRNA hydrolase activity; molecular_function
HJ.16_GM000061	2	GO:0010468; regulation of gene expression; biological_process	GO:0016846; carbon-sulfur lyase activity; molecular_function
HJ.16_GM000062	5	GO:0003676; nucleic acid binding; molecular_function	GO:0006281; DNA repair; biological_process	GO:0003677; DNA binding; molecular_function	GO:0005524; ATP binding; molecular_function	GO:0016787; hydrolase activity; molecular_function
HJ.16_GM000063	6	GO:0005525; GTP binding; molecular_function	GO:0003677; DNA binding; molecular_function	GO:0003700; DNA-binding transcription factor activity; molecular_function	GO:0097351; toxin sequestering activity; molecular_function	GO:0005515; protein binding; molecular_function	GO:0001558; regulation of cell growth; biological_process
HJ.16_GM000064	4	GO:0016020; membrane; cellular_component	GO:0042910; xenobiotic transmembrane transporter activity; molecular_function	GO:0015297; antiporter activity; molecular_function	GO:0055085; transmembrane transport; biological_process
HJ.16_GM000065	3	GO:0008168; methyltransferase activity; molecular_function	GO:0009143; nucleoside triphosphate catabolic process; biological_process	GO:0047429; nucleoside triphosphate diphosphatase activity; molecular_function
HJ.16_GM000066	6	GO:0005739; mitochondrion; cellular_component	GO:0003723; RNA binding; molecular_function	GO:0008380; RNA splicing; biological_process	GO:0035145; exon-exon junction complex; cellular_component	GO:0006915; apoptotic process; biological_process	GO:0006919; activation of cysteine-type endopeptidase activity involved in apoptotic process; biological_process
HJ.16_GM000069	8	GO:0005886; plasma membrane; cellular_component	GO:0003700; DNA-binding transcription factor activity; molecular_function	GO:0016020; membrane; cellular_component	GO:0006355; regulation of DNA-templated transcription; biological_process	GO:0044237; cellular metabolic process; biological_process	GO:0015081; sodium ion transmembrane transporter activity; molecular_function	GO:0036376; sodium ion export across plasma membrane; biological_process	GO:0003824; NA
HJ.16_GM000070	4	GO:0006402; mRNA catabolic process; biological_process	GO:0003723; RNA binding; molecular_function	GO:0006109; regulation of carbohydrate metabolic process; biological_process	GO:0003676; nucleic acid binding; molecular_function
HJ.16_GM000073	2	GO:0042742; defense response to bacterium; biological_process	GO:0005576; extracellular region; cellular_component
HJ.16_GM000074	3	GO:0004672; protein kinase activity; molecular_function	GO:0005524; ATP binding; molecular_function	GO:0006468; protein phosphorylation; biological_process
HJ.16_GM000075	5	GO:0016879; ligase activity, forming carbon-nitrogen bonds; molecular_function	GO:0008033; tRNA processing; biological_process	GO:0005524; ATP binding; molecular_function	GO:0005737; cytoplasm; cellular_component	GO:0000166; nucleotide binding; molecular_function
HJ.16_GM000077	10	GO:0005524; ATP binding; molecular_function	GO:0006281; DNA repair; biological_process	GO:0006310; DNA recombination; biological_process	GO:0006508; proteolysis; biological_process	GO:0004176; ATP-dependent peptidase activity; molecular_function	GO:0008270; zinc ion binding; molecular_function	GO:0004222; metalloendopeptidase activity; molecular_function	GO:0009378; four-way junction helicase activity; molecular_function	GO:0016887; ATP hydrolysis activity; molecular_function	GO:0016020; membrane; cellular_component
HJ.16_GM000078	1	GO:0004594; pantothenate kinase activity; molecular_function
HJ.16_GM000079	4	GO:0051082; unfolded protein binding; molecular_function	GO:0006457; protein folding; biological_process	GO:0006511; ubiquitin-dependent protein catabolic process; biological_process	GO:0005737; cytoplasm; cellular_component
HJ.16_GM000080	1	GO:0003755; peptidyl-prolyl cis-trans isomerase activity; molecular_function
HJ.16_GM000081	2	GO:0004590; orotidine-5'-phosphate decarboxylase activity; molecular_function	GO:0006207; 'de novo' pyrimidine nucleobase biosynthetic process; biological_process
HJ.16_GM000082	1	GO:0009058; biosynthetic process; biological_process
HJ.16_GM000083	1	GO:0016787; hydrolase activity; molecular_function
HJ.16_GM000084	1	GO:0003824; NA
HJ.16_GM000085	1	GO:0042558; pteridine-containing compound metabolic process; biological_process
HJ.16_GM000086	2	GO:0004150; dihydroneopterin aldolase activity; molecular_function	GO:0006760; folic acid-containing compound metabolic process; biological_process
HJ.16_GM000087	2	GO:0003848; 2-amino-4-hydroxy-6-hydroxymethyldihydropteridine diphosphokinase activity; molecular_function	GO:0009396; folic acid-containing compound biosynthetic process; biological_process
HJ.16_GM000089	10	GO:0006071; glycerol metabolic process; biological_process	GO:0006355; regulation of DNA-templated transcription; biological_process	GO:0016491; oxidoreductase activity; molecular_function	GO:0010181; FMN binding; molecular_function	GO:0047465; N-acylglucosamine-6-phosphate 2-epimerase activity; molecular_function	GO:0000105; histidine biosynthetic process; biological_process	GO:0018580; nitronate monooxygenase activity; molecular_function	GO:0006051; N-acetylmannosamine metabolic process; biological_process	GO:0005737; cytoplasm; cellular_component	GO:0016627; oxidoreductase activity, acting on the CH-CH group of donors; molecular_function
HJ.16_GM000090	7	GO:0006418; tRNA aminoacylation for protein translation; biological_process	GO:0000166; nucleotide binding; molecular_function	GO:0004812; aminoacyl-tRNA ligase activity; molecular_function	GO:0000049; tRNA binding; molecular_function	GO:0003676; nucleic acid binding; molecular_function	GO:0005524; ATP binding; molecular_function	GO:0043039; tRNA aminoacylation; biological_process
HJ.16_GM000096	5	GO:0005515; protein binding; molecular_function	GO:0008608; attachment of spindle microtubules to kinetochore; biological_process	GO:0042729; DASH complex; cellular_component	GO:0016972; thiol oxidase activity; molecular_function	GO:0072686; mitotic spindle; cellular_component
HJ.16_GM000097	2	GO:0016772; transferase activity, transferring phosphorus-containing groups; molecular_function	GO:0016301; kinase activity; molecular_function
HJ.16_GM000098	16	GO:0006281; DNA repair; biological_process	GO:0005524; ATP binding; molecular_function	GO:0003723; RNA binding; molecular_function	GO:0006310; DNA recombination; biological_process	GO:0002949; tRNA threonylcarbamoyladenosine modification; biological_process	GO:0003924; GTPase activity; molecular_function	GO:0003677; DNA binding; molecular_function	GO:0003724; RNA helicase activity; molecular_function	GO:0016887; ATP hydrolysis activity; molecular_function	GO:0009378; four-way junction helicase activity; molecular_function	GO:0005525; GTP binding; molecular_function	GO:0008134; transcription factor binding; molecular_function	GO:0005515; protein binding; molecular_function	GO:0016787; hydrolase activity; molecular_function	GO:0006355; regulation of DNA-templated transcription; biological_process	GO:0016301; kinase activity; molecular_function
HJ.16_GM000099	19	GO:0000160; phosphorelay signal transduction system; biological_process	GO:0003697; single-stranded DNA binding; molecular_function	GO:0051604; protein maturation; biological_process	GO:0016301; kinase activity; molecular_function	GO:0017111; ribonucleoside triphosphate phosphatase activity; molecular_function	GO:0032508; DNA duplex unwinding; biological_process	GO:0006260; DNA replication; biological_process	GO:0003678; DNA helicase activity; molecular_function	GO:0006508; proteolysis; biological_process	GO:0006281; DNA repair; biological_process	GO:0000155; phosphorelay sensor kinase activity; molecular_function	GO:0005524; ATP binding; molecular_function	GO:0016020; membrane; cellular_component	GO:0016887; ATP hydrolysis activity; molecular_function	GO:0004673; protein histidine kinase activity; molecular_function	GO:0004176; ATP-dependent peptidase activity; molecular_function	GO:0004252; serine-type endopeptidase activity; molecular_function	GO:0016151; nickel cation binding; molecular_function	GO:0003677; DNA binding; molecular_function
HJ.16_GM000100	3	GO:0006400; tRNA modification; biological_process	GO:0003677; DNA binding; molecular_function	GO:0045301; tRNA-(2-methylthio-N-6-(cis-hydroxy)isopentenyl adenosine)-hydroxylase activity; molecular_function
HJ.16_GM000101	2	GO:0009403; toxin biosynthetic process; biological_process	GO:0016020; membrane; cellular_component
HJ.16_GM000102	2	GO:0009058; biosynthetic process; biological_process	GO:0070567; cytidylyltransferase activity; molecular_function
HJ.16_GM000103	2	GO:0008685; 2-C-methyl-D-erythritol 2,4-cyclodiphosphate synthase activity; molecular_function	GO:0016114; terpenoid biosynthetic process; biological_process
HJ.16_GM000104	3	GO:0004812; aminoacyl-tRNA ligase activity; molecular_function	GO:0005524; ATP binding; molecular_function	GO:0043039; tRNA aminoacylation; biological_process
HJ.16_GM000106	3	GO:0005737; cytoplasm; cellular_component	GO:0006535; cysteine biosynthetic process from serine; biological_process	GO:0009001; serine O-acetyltransferase activity; molecular_function
HJ.16_GM000107	9	GO:0006430; lysyl-tRNA aminoacylation; biological_process	GO:0004817; cysteine-tRNA ligase activity; molecular_function	GO:0005524; ATP binding; molecular_function	GO:0006418; tRNA aminoacylation for protein translation; biological_process	GO:0006423; cysteinyl-tRNA aminoacylation; biological_process	GO:0005737; cytoplasm; cellular_component	GO:0004824; lysine-tRNA ligase activity; molecular_function	GO:0000166; nucleotide binding; molecular_function	GO:0004812; aminoacyl-tRNA ligase activity; molecular_function
HJ.16_GM000108	2	GO:0004525; ribonuclease III activity; molecular_function	GO:0006396; RNA processing; biological_process
HJ.16_GM000109	4	GO:0008173; RNA methyltransferase activity; molecular_function	GO:0006396; RNA processing; biological_process	GO:0008168; methyltransferase activity; molecular_function	GO:0003723; RNA binding; molecular_function
HJ.16_GM000110	9	GO:0008289; lipid binding; molecular_function	GO:0006869; lipid transport; biological_process	GO:0005576; extracellular region; cellular_component	GO:0004721; phosphoprotein phosphatase activity; molecular_function	GO:0019069; viral capsid assembly; biological_process	GO:0005388; P-type calcium transporter activity; molecular_function	GO:0006397; mRNA processing; biological_process	GO:0003677; DNA binding; molecular_function	GO:0005634; nucleus; cellular_component
HJ.16_GM000111	5	GO:0003677; DNA binding; molecular_function	GO:0006352; DNA-templated transcription initiation; biological_process	GO:0006355; regulation of DNA-templated transcription; biological_process	GO:0016987; sigma factor activity; molecular_function	GO:0003700; DNA-binding transcription factor activity; molecular_function
HJ.16_GM000112	3	GO:0006605; protein targeting; biological_process	GO:0016020; membrane; cellular_component	GO:0006886; intracellular protein transport; biological_process
HJ.16_GM000113	2	GO:0006354; DNA-templated transcription elongation; biological_process	GO:0140673; transcription elongation-coupled chromatin remodeling; biological_process
HJ.16_GM000114	3	GO:0003735; structural constituent of ribosome; molecular_function	GO:0005840; ribosome; cellular_component	GO:0006412; translation; biological_process
HJ.16_GM000115	7	GO:0003700; DNA-binding transcription factor activity; molecular_function	GO:0042802; identical protein binding; molecular_function	GO:0043130; ubiquitin binding; molecular_function	GO:0097351; toxin sequestering activity; molecular_function	GO:0001558; regulation of cell growth; biological_process	GO:0030674; protein-macromolecule adaptor activity; molecular_function	GO:0008092; cytoskeletal protein binding; molecular_function
HJ.16_GM000117	3	GO:0003735; structural constituent of ribosome; molecular_function	GO:0006412; translation; biological_process	GO:0005840; ribosome; cellular_component
HJ.16_GM000118	11	GO:0001510; RNA methylation; biological_process	GO:0008649; rRNA methyltransferase activity; molecular_function	GO:0006396; RNA processing; biological_process	GO:0008757; S-adenosylmethionine-dependent methyltransferase activity; molecular_function	GO:0006400; tRNA modification; biological_process	GO:0008168; methyltransferase activity; molecular_function	GO:0008173; RNA methyltransferase activity; molecular_function	GO:0009452; 7-methylguanosine RNA capping; biological_process	GO:0008176; tRNA (guanine(46)-N7)-methyltransferase activity; molecular_function	GO:0005737; cytoplasm; cellular_component	GO:0006364; rRNA processing; biological_process
HJ.16_GM000119	3	GO:0003677; DNA binding; molecular_function	GO:0003899; DNA-directed 5'-3' RNA polymerase activity; molecular_function	GO:0006351; DNA-templated transcription; biological_process
HJ.16_GM000120	8	GO:0015979; photosynthesis; biological_process	GO:0009055; electron transfer activity; molecular_function	GO:0020037; heme binding; molecular_function	GO:0042651; thylakoid membrane; cellular_component	GO:0003677; DNA binding; molecular_function	GO:0005506; iron ion binding; molecular_function	GO:0006351; DNA-templated transcription; biological_process	GO:0003899; DNA-directed 5'-3' RNA polymerase activity; molecular_function
HJ.16_GM000121	3	GO:0006364; rRNA processing; biological_process	GO:0005524; ATP binding; molecular_function	GO:0008033; tRNA processing; biological_process
HJ.16_GM000122	3	GO:0005840; ribosome; cellular_component	GO:0006412; translation; biological_process	GO:0003735; structural constituent of ribosome; molecular_function
HJ.16_GM000124	3	GO:0005525; GTP binding; molecular_function	GO:0003746; translation elongation factor activity; molecular_function	GO:0003924; GTPase activity; molecular_function
HJ.16_GM000125	2	GO:0005525; GTP binding; molecular_function	GO:0003924; GTPase activity; molecular_function
HJ.16_GM000126	3	GO:0016787; hydrolase activity; molecular_function	GO:0008236; serine-type peptidase activity; molecular_function	GO:0006508; proteolysis; biological_process
HJ.16_GM000128	3	GO:0003735; structural constituent of ribosome; molecular_function	GO:0006412; translation; biological_process	GO:0005840; ribosome; cellular_component
HJ.16_GM000129	6	GO:0003735; structural constituent of ribosome; molecular_function	GO:0003676; nucleic acid binding; molecular_function	GO:0016012; sarcoglycan complex; cellular_component	GO:0005840; ribosome; cellular_component	GO:0016020; membrane; cellular_component	GO:0006412; translation; biological_process
HJ.16_GM000130	3	GO:0005840; ribosome; cellular_component	GO:0006412; translation; biological_process	GO:0003735; structural constituent of ribosome; molecular_function
HJ.16_GM000131	3	GO:0003735; structural constituent of ribosome; molecular_function	GO:0005840; ribosome; cellular_component	GO:0006412; translation; biological_process
HJ.16_GM000132	3	GO:0003735; structural constituent of ribosome; molecular_function	GO:0005840; ribosome; cellular_component	GO:0006412; translation; biological_process
HJ.16_GM000133	3	GO:0005840; ribosome; cellular_component	GO:0006412; translation; biological_process	GO:0003735; structural constituent of ribosome; molecular_function
HJ.16_GM000134	3	GO:0006412; translation; biological_process	GO:0003735; structural constituent of ribosome; molecular_function	GO:0003723; RNA binding; molecular_function
HJ.16_GM000136	9	GO:0004826; phenylalanine-tRNA ligase activity; molecular_function	GO:0003735; structural constituent of ribosome; molecular_function	GO:0006432; phenylalanyl-tRNA aminoacylation; biological_process	GO:0006412; translation; biological_process	GO:0005840; ribosome; cellular_component	GO:0005524; ATP binding; molecular_function	GO:0005761; mitochondrial ribosome; cellular_component	GO:0005737; cytoplasm; cellular_component	GO:0000166; nucleotide binding; molecular_function
HJ.16_GM000137	3	GO:0006412; translation; biological_process	GO:0005840; ribosome; cellular_component	GO:0003735; structural constituent of ribosome; molecular_function
HJ.16_GM000138	3	GO:0003735; structural constituent of ribosome; molecular_function	GO:0006412; translation; biological_process	GO:0005840; ribosome; cellular_component
HJ.16_GM000139	4	GO:0005525; GTP binding; molecular_function	GO:0003735; structural constituent of ribosome; molecular_function	GO:0006412; translation; biological_process	GO:0005840; ribosome; cellular_component
HJ.16_GM000141	3	GO:0006412; translation; biological_process	GO:0005840; ribosome; cellular_component	GO:0003735; structural constituent of ribosome; molecular_function
HJ.16_GM000142	4	GO:0019843; rRNA binding; molecular_function	GO:0003735; structural constituent of ribosome; molecular_function	GO:0006412; translation; biological_process	GO:0005840; ribosome; cellular_component
HJ.16_GM000143	3	GO:0003735; structural constituent of ribosome; molecular_function	GO:0005840; ribosome; cellular_component	GO:0006412; translation; biological_process
HJ.16_GM000144	4	GO:0005840; ribosome; cellular_component	GO:0006412; translation; biological_process	GO:0003735; structural constituent of ribosome; molecular_function	GO:0003723; RNA binding; molecular_function
HJ.16_GM000147	3	GO:0005198; NA	GO:0016020; membrane; cellular_component	GO:0015031; protein transport; biological_process
HJ.16_GM000148	1	GO:0004017; adenylate kinase activity; molecular_function
HJ.16_GM000150	9	GO:0006413; translational initiation; biological_process	GO:0003743; translation initiation factor activity; molecular_function	GO:0022857; transmembrane transporter activity; molecular_function	GO:0016459; myosin complex; cellular_component	GO:0043190; ATP-binding cassette (ABC) transporter complex; cellular_component	GO:0003723; RNA binding; molecular_function	GO:0005524; ATP binding; molecular_function	GO:0055085; transmembrane transport; biological_process	GO:0003774; NA
HJ.16_GM000151	4	GO:0006412; translation; biological_process	GO:0005840; ribosome; cellular_component	GO:0003735; structural constituent of ribosome; molecular_function	GO:0003723; RNA binding; molecular_function
HJ.16_GM000152	5	GO:0006520; amino acid metabolic process; biological_process	GO:0005840; ribosome; cellular_component	GO:0006412; translation; biological_process	GO:0003735; structural constituent of ribosome; molecular_function	GO:0016491; oxidoreductase activity; molecular_function
HJ.16_GM000153	4	GO:0046983; protein dimerization activity; molecular_function	GO:0003677; DNA binding; molecular_function	GO:0003899; DNA-directed 5'-3' RNA polymerase activity; molecular_function	GO:0006351; DNA-templated transcription; biological_process
HJ.16_GM000154	3	GO:0003735; structural constituent of ribosome; molecular_function	GO:0005840; ribosome; cellular_component	GO:0006412; translation; biological_process
HJ.16_GM000155	6	GO:0005525; GTP binding; molecular_function	GO:0005524; ATP binding; molecular_function	GO:0006302; double-strand break repair; biological_process	GO:0043531; ADP binding; molecular_function	GO:0016887; ATP hydrolysis activity; molecular_function	GO:0003924; GTPase activity; molecular_function
HJ.16_GM000156	11	GO:0003678; DNA helicase activity; molecular_function	GO:0003677; DNA binding; molecular_function	GO:0016887; ATP hydrolysis activity; molecular_function	GO:0006576; biogenic amine metabolic process; biological_process	GO:0006281; DNA repair; biological_process	GO:0003676; nucleic acid binding; molecular_function	GO:0005525; GTP binding; molecular_function	GO:0005524; ATP binding; molecular_function	GO:0000723; telomere maintenance; biological_process	GO:0000166; nucleotide binding; molecular_function	GO:0003924; GTPase activity; molecular_function
HJ.16_GM000158	4	GO:0003723; RNA binding; molecular_function	GO:0001522; pseudouridine synthesis; biological_process	GO:0009982; pseudouridine synthase activity; molecular_function	GO:0009451; RNA modification; biological_process
HJ.16_GM000159	3	GO:0005840; ribosome; cellular_component	GO:0006412; translation; biological_process	GO:0003735; structural constituent of ribosome; molecular_function
HJ.16_GM000160	3	GO:0003735; structural constituent of ribosome; molecular_function	GO:0006412; translation; biological_process	GO:0005840; ribosome; cellular_component
HJ.16_GM000161	5	GO:0003677; DNA binding; molecular_function	GO:0008168; methyltransferase activity; molecular_function	GO:0006306; DNA methylation; biological_process	GO:0008757; S-adenosylmethionine-dependent methyltransferase activity; molecular_function	GO:0008170; N-methyltransferase activity; molecular_function
HJ.16_GM000164	2	GO:0008745; N-acetylmuramoyl-L-alanine amidase activity; molecular_function	GO:0009253; peptidoglycan catabolic process; biological_process
HJ.16_GM000165	4	GO:0006614; SRP-dependent cotranslational protein targeting to membrane; biological_process	GO:0005525; GTP binding; molecular_function	GO:0005524; ATP binding; molecular_function	GO:0016491; oxidoreductase activity; molecular_function
HJ.16_GM000167	1	GO:0045881; positive regulation of sporulation resulting in formation of a cellular spore; biological_process
HJ.16_GM000168	2	GO:0005975; carbohydrate metabolic process; biological_process	GO:0016810; hydrolase activity, acting on carbon-nitrogen (but not peptide) bonds; molecular_function
HJ.16_GM000170	2	GO:0016491; oxidoreductase activity; molecular_function	GO:0050660; flavin adenine dinucleotide binding; molecular_function
HJ.16_GM000175	2	GO:0022857; transmembrane transporter activity; molecular_function	GO:0055085; transmembrane transport; biological_process
HJ.16_GM000176	6	GO:0009058; biosynthetic process; biological_process	GO:0016829; lyase activity; molecular_function	GO:0006520; amino acid metabolic process; biological_process	GO:0031267; small GTPase binding; molecular_function	GO:0030170; pyridoxal phosphate binding; molecular_function	GO:0008483; transaminase activity; molecular_function
HJ.16_GM000177	3	GO:0006094; gluconeogenesis; biological_process	GO:0006071; glycerol metabolic process; biological_process	GO:0042132; fructose 1,6-bisphosphate 1-phosphatase activity; molecular_function
HJ.16_GM000178	1	GO:0051539; 4 iron, 4 sulfur cluster binding; molecular_function
HJ.16_GM000179	3	GO:0015689; molybdate ion transport; biological_process	GO:0016020; membrane; cellular_component	GO:0015098; molybdate ion transmembrane transporter activity; molecular_function
HJ.16_GM000180	1	GO:0016020; membrane; cellular_component
HJ.16_GM000182	2	GO:0016020; membrane; cellular_component	GO:0022857; transmembrane transporter activity; molecular_function
HJ.16_GM000183	2	GO:0016020; membrane; cellular_component	GO:0022857; transmembrane transporter activity; molecular_function
HJ.16_GM000184	1	GO:0006952; defense response; biological_process
HJ.16_GM000185	4	GO:0006355; regulation of DNA-templated transcription; biological_process	GO:0003677; DNA binding; molecular_function	GO:0003700; DNA-binding transcription factor activity; molecular_function	GO:0043565; sequence-specific DNA binding; molecular_function
HJ.16_GM000186	1	GO:0033922; peptidoglycan beta-N-acetylmuramidase activity; molecular_function
HJ.16_GM000187	2	GO:0004553; hydrolase activity, hydrolyzing O-glycosyl compounds; molecular_function	GO:0005975; carbohydrate metabolic process; biological_process
HJ.16_GM000189	6	GO:0007608; sensory perception of smell; biological_process	GO:0005549; odorant binding; molecular_function	GO:0009401; phosphoenolpyruvate-dependent sugar phosphotransferase system; biological_process	GO:0016020; membrane; cellular_component	GO:0004984; olfactory receptor activity; molecular_function	GO:0008982; protein-N(PI)-phosphohistidine-sugar phosphotransferase activity; molecular_function
HJ.16_GM000191	2	GO:0097367; carbohydrate derivative binding; molecular_function	GO:1901135; carbohydrate derivative metabolic process; biological_process
HJ.16_GM000192	1	GO:0016747; acyltransferase activity, transferring groups other than amino-acyl groups; molecular_function
HJ.16_GM000195	5	GO:0006352; DNA-templated transcription initiation; biological_process	GO:0006355; regulation of DNA-templated transcription; biological_process	GO:0003677; DNA binding; molecular_function	GO:0016987; sigma factor activity; molecular_function	GO:0003700; DNA-binding transcription factor activity; molecular_function
HJ.16_GM000196	1	GO:0017000; antibiotic biosynthetic process; biological_process
HJ.16_GM000197	1	GO:0003677; DNA binding; molecular_function
HJ.16_GM000198	1	GO:0003723; RNA binding; molecular_function
HJ.16_GM000199	3	GO:0005975; carbohydrate metabolic process; biological_process	GO:0016868; intramolecular phosphotransferase activity; molecular_function	GO:0071704; organic substance metabolic process; biological_process
HJ.16_GM000201	2	GO:0097367; carbohydrate derivative binding; molecular_function	GO:1901135; carbohydrate derivative metabolic process; biological_process
HJ.16_GM000202	4	GO:0006302; double-strand break repair; biological_process	GO:0000398; mRNA splicing, via spliceosome; biological_process	GO:0005524; ATP binding; molecular_function	GO:0016887; ATP hydrolysis activity; molecular_function
HJ.16_GM000203	5	GO:0016020; membrane; cellular_component	GO:0016653; oxidoreductase activity, acting on NAD(P)H, heme protein as acceptor; molecular_function	GO:0006784; heme A biosynthetic process; biological_process	GO:0055085; transmembrane transport; biological_process	GO:0140359; ABC-type transporter activity; molecular_function
HJ.16_GM000205	1	GO:0019722; calcium-mediated signaling; biological_process
HJ.16_GM000207	1	GO:0016020; membrane; cellular_component
HJ.16_GM000208	5	GO:0003677; DNA binding; molecular_function	GO:0016032; NA	GO:0006355; regulation of DNA-templated transcription; biological_process	GO:0019082; viral protein processing; biological_process	GO:0003700; DNA-binding transcription factor activity; molecular_function
HJ.16_GM000209	5	GO:0022857; transmembrane transporter activity; molecular_function	GO:0042246; tissue regeneration; biological_process	GO:0016020; membrane; cellular_component	GO:0007155; cell adhesion; biological_process	GO:0055085; transmembrane transport; biological_process
HJ.16_GM000211	4	GO:0000155; phosphorelay sensor kinase activity; molecular_function	GO:0046983; protein dimerization activity; molecular_function	GO:0016020; membrane; cellular_component	GO:0000160; phosphorelay signal transduction system; biological_process
HJ.16_GM000212	6	GO:0003677; DNA binding; molecular_function	GO:0006352; DNA-templated transcription initiation; biological_process	GO:0006355; regulation of DNA-templated transcription; biological_process	GO:0000160; phosphorelay signal transduction system; biological_process	GO:0016987; sigma factor activity; molecular_function	GO:0003700; DNA-binding transcription factor activity; molecular_function
HJ.16_GM000213	8	GO:0004812; aminoacyl-tRNA ligase activity; molecular_function	GO:0005524; ATP binding; molecular_function	GO:0005525; GTP binding; molecular_function	GO:0016887; ATP hydrolysis activity; molecular_function	GO:0006614; SRP-dependent cotranslational protein targeting to membrane; biological_process	GO:0043039; tRNA aminoacylation; biological_process	GO:0016301; kinase activity; molecular_function	GO:0006302; double-strand break repair; biological_process
HJ.16_GM000214	3	GO:0016020; membrane; cellular_component	GO:0140359; ABC-type transporter activity; molecular_function	GO:0055085; transmembrane transport; biological_process
HJ.16_GM000215	3	GO:0140359; ABC-type transporter activity; molecular_function	GO:0055085; transmembrane transport; biological_process	GO:0016020; membrane; cellular_component
HJ.16_GM000221	3	GO:0016020; membrane; cellular_component	GO:0022857; transmembrane transporter activity; molecular_function	GO:0055085; transmembrane transport; biological_process
HJ.16_GM000222	3	GO:0015078; proton transmembrane transporter activity; molecular_function	GO:0015986; proton motive force-driven ATP synthesis; biological_process	GO:0000276; mitochondrial proton-transporting ATP synthase complex, coupling factor F(o); cellular_component
HJ.16_GM000223	2	GO:0016020; membrane; cellular_component	GO:0019087; transformation of host cell by virus; biological_process
HJ.16_GM000224	2	GO:0008081; phosphoric diester hydrolase activity; molecular_function	GO:0006629; lipid metabolic process; biological_process
HJ.16_GM000225	6	GO:0055085; transmembrane transport; biological_process	GO:0009306; protein secretion; biological_process	GO:0016020; membrane; cellular_component	GO:0015858; nucleoside transport; biological_process	GO:0005337; nucleoside transmembrane transporter activity; molecular_function	GO:0022857; transmembrane transporter activity; molecular_function
HJ.16_GM000226	1	GO:0016020; membrane; cellular_component
HJ.16_GM000228	2	GO:0055085; transmembrane transport; biological_process	GO:0022857; transmembrane transporter activity; molecular_function
HJ.16_GM000230	1	GO:0016798; hydrolase activity, acting on glycosyl bonds; molecular_function
HJ.16_GM000232	2	GO:0046872; metal ion binding; molecular_function	GO:0016491; oxidoreductase activity; molecular_function
HJ.16_GM000233	7	GO:0008716; D-alanine-D-alanine ligase activity; molecular_function	GO:0016491; oxidoreductase activity; molecular_function	GO:0051287; NAD binding; molecular_function	GO:0005524; ATP binding; molecular_function	GO:0004637; phosphoribosylamine-glycine ligase activity; molecular_function	GO:0046872; metal ion binding; molecular_function	GO:0009113; purine nucleobase biosynthetic process; biological_process
HJ.16_GM000235	3	GO:0016020; membrane; cellular_component	GO:0008654; phospholipid biosynthetic process; biological_process	GO:0016780; phosphotransferase activity, for other substituted phosphate groups; molecular_function
HJ.16_GM000237	2	GO:0004609; phosphatidylserine decarboxylase activity; molecular_function	GO:0008654; phospholipid biosynthetic process; biological_process
HJ.16_GM000240	2	GO:0016020; membrane; cellular_component	GO:0015293; symporter activity; molecular_function
HJ.16_GM000241	1	GO:0003824; NA
HJ.16_GM000242	3	GO:0016020; membrane; cellular_component	GO:0022857; transmembrane transporter activity; molecular_function	GO:0055085; transmembrane transport; biological_process
HJ.16_GM000243	1	GO:0005515; protein binding; molecular_function
HJ.16_GM000244	4	GO:0006865; amino acid transport; biological_process	GO:0005283; amino acid:sodium symporter activity; molecular_function	GO:0016020; membrane; cellular_component	GO:0006814; sodium ion transport; biological_process
HJ.16_GM000245	2	GO:0004359; glutaminase activity; molecular_function	GO:0006541; glutamine metabolic process; biological_process
HJ.16_GM000247	1	GO:0000160; phosphorelay signal transduction system; biological_process
HJ.16_GM000249	14	GO:0051604; protein maturation; biological_process	GO:0003676; nucleic acid binding; molecular_function	GO:0006351; DNA-templated transcription; biological_process	GO:0051082; unfolded protein binding; molecular_function	GO:0003968; RNA-dependent RNA polymerase activity; molecular_function	GO:0004197; cysteine-type endopeptidase activity; molecular_function	GO:0061630; ubiquitin protein ligase activity; molecular_function	GO:0016817; hydrolase activity, acting on acid anhydrides; molecular_function	GO:0008270; zinc ion binding; molecular_function	GO:0016151; nickel cation binding; molecular_function	GO:0004252; serine-type endopeptidase activity; molecular_function	GO:0031072; heat shock protein binding; molecular_function	GO:0070008; serine-type exopeptidase activity; molecular_function	GO:0017111; ribonucleoside triphosphate phosphatase activity; molecular_function
HJ.16_GM000252	4	GO:0006812; monoatomic cation transport; biological_process	GO:0055085; transmembrane transport; biological_process	GO:0008324; monoatomic cation transmembrane transporter activity; molecular_function	GO:0016020; membrane; cellular_component
HJ.16_GM000255	2	GO:0016020; membrane; cellular_component	GO:0030416; methylamine metabolic process; biological_process
HJ.16_GM000256	2	GO:0006807; nitrogen compound metabolic process; biological_process	GO:0036361; racemase activity, acting on amino acids and derivatives; molecular_function
HJ.16_GM000259	4	GO:0000160; phosphorelay signal transduction system; biological_process	GO:0016020; membrane; cellular_component	GO:0000155; phosphorelay sensor kinase activity; molecular_function	GO:0004721; phosphoprotein phosphatase activity; molecular_function
HJ.16_GM000260	1	GO:0016787; hydrolase activity; molecular_function
HJ.16_GM000261	3	GO:0016787; hydrolase activity; molecular_function	GO:0046872; metal ion binding; molecular_function	GO:0003993; acid phosphatase activity; molecular_function
HJ.16_GM000262	5	GO:0015979; photosynthesis; biological_process	GO:0009539; photosystem II reaction center; cellular_component	GO:0015031; protein transport; biological_process	GO:0016020; membrane; cellular_component	GO:0009523; photosystem II; cellular_component
HJ.16_GM000263	1	GO:0016020; membrane; cellular_component
HJ.16_GM000265	2	GO:0019346; transsulfuration; biological_process	GO:0030170; pyridoxal phosphate binding; molecular_function
HJ.16_GM000266	2	GO:0022857; transmembrane transporter activity; molecular_function	GO:0055085; transmembrane transport; biological_process
HJ.16_GM000267	1	GO:0003677; DNA binding; molecular_function
HJ.16_GM000269	5	GO:0008374; O-acyltransferase activity; molecular_function	GO:0016788; hydrolase activity, acting on ester bonds; molecular_function	GO:0016787; hydrolase activity; molecular_function	GO:0016042; lipid catabolic process; biological_process	GO:0006629; lipid metabolic process; biological_process
HJ.16_GM000270	5	GO:0006352; DNA-templated transcription initiation; biological_process	GO:0006355; regulation of DNA-templated transcription; biological_process	GO:0003677; DNA binding; molecular_function	GO:0003700; DNA-binding transcription factor activity; molecular_function	GO:0043565; sequence-specific DNA binding; molecular_function
HJ.16_GM000272	4	GO:0016042; lipid catabolic process; biological_process	GO:0004629; phospholipase C activity; molecular_function	GO:0005198; NA	GO:0097588; archaeal or bacterial-type flagellum-dependent cell motility; biological_process
HJ.16_GM000276	5	GO:0003735; structural constituent of ribosome; molecular_function	GO:0006508; proteolysis; biological_process	GO:0006412; translation; biological_process	GO:0005840; ribosome; cellular_component	GO:0008233; peptidase activity; molecular_function
HJ.16_GM000277	1	GO:0005515; protein binding; molecular_function
HJ.16_GM000279	1	GO:0004488; methylenetetrahydrofolate dehydrogenase (NADP+) activity; molecular_function
HJ.16_GM000280	1	GO:0005975; carbohydrate metabolic process; biological_process
HJ.16_GM000281	4	GO:0009231; riboflavin biosynthetic process; biological_process	GO:0046872; metal ion binding; molecular_function	GO:0030001; metal ion transport; biological_process	GO:0008686; 3,4-dihydroxy-2-butanone-4-phosphate synthase activity; molecular_function
HJ.16_GM000282	6	GO:0016887; ATP hydrolysis activity; molecular_function	GO:0003924; GTPase activity; molecular_function	GO:0005524; ATP binding; molecular_function	GO:0005525; GTP binding; molecular_function	GO:0017111; ribonucleoside triphosphate phosphatase activity; molecular_function	GO:0006302; double-strand break repair; biological_process
HJ.16_GM000283	5	GO:0055085; transmembrane transport; biological_process	GO:0043190; ATP-binding cassette (ABC) transporter complex; cellular_component	GO:0016020; membrane; cellular_component	GO:0022857; transmembrane transporter activity; molecular_function	GO:0005886; plasma membrane; cellular_component
HJ.16_GM000284	1	GO:0016705; oxidoreductase activity, acting on paired donors, with incorporation or reduction of molecular oxygen; molecular_function
HJ.16_GM000288	1	GO:0016020; membrane; cellular_component
HJ.16_GM000290	3	GO:0005876; spindle microtubule; cellular_component	GO:0008608; attachment of spindle microtubules to kinetochore; biological_process	GO:0042729; DASH complex; cellular_component
HJ.16_GM000291	3	GO:0022857; transmembrane transporter activity; molecular_function	GO:0016020; membrane; cellular_component	GO:0055085; transmembrane transport; biological_process
HJ.16_GM000292	5	GO:0055085; transmembrane transport; biological_process	GO:0008643; carbohydrate transport; biological_process	GO:0022857; transmembrane transporter activity; molecular_function	GO:0005351; carbohydrate:proton symporter activity; molecular_function	GO:0016020; membrane; cellular_component
HJ.16_GM000293	3	GO:0003700; DNA-binding transcription factor activity; molecular_function	GO:0003677; DNA binding; molecular_function	GO:0006355; regulation of DNA-templated transcription; biological_process
HJ.16_GM000294	7	GO:0005524; ATP binding; molecular_function	GO:0005525; GTP binding; molecular_function	GO:0006302; double-strand break repair; biological_process	GO:0016301; kinase activity; molecular_function	GO:0016887; ATP hydrolysis activity; molecular_function	GO:0019073; viral DNA genome packaging; biological_process	GO:0003924; GTPase activity; molecular_function
HJ.16_GM000295	4	GO:0016020; membrane; cellular_component	GO:0005740; mitochondrial envelope; cellular_component	GO:0055085; transmembrane transport; biological_process	GO:0043065; positive regulation of apoptotic process; biological_process
HJ.16_GM000296	3	GO:0022857; transmembrane transporter activity; molecular_function	GO:0043190; ATP-binding cassette (ABC) transporter complex; cellular_component	GO:0055085; transmembrane transport; biological_process
HJ.16_GM000297	1	GO:0016787; hydrolase activity; molecular_function
HJ.16_GM000298	3	GO:0015558; secondary active p-aminobenzoyl-glutamate transmembrane transporter activity; molecular_function	GO:0016020; membrane; cellular_component	GO:1902604; p-aminobenzoyl-glutamate transmembrane transport; biological_process
HJ.16_GM000299	1	GO:0005783; endoplasmic reticulum; cellular_component
HJ.16_GM000300	7	GO:0045893; positive regulation of DNA-templated transcription; biological_process	GO:0008270; zinc ion binding; molecular_function	GO:0003677; DNA binding; molecular_function	GO:0003824; NA	GO:0005634; nucleus; cellular_component	GO:0005975; carbohydrate metabolic process; biological_process	GO:0043169; cation binding; molecular_function
HJ.16_GM000301	6	GO:0070403; NAD+ binding; molecular_function	GO:0016616; oxidoreductase activity, acting on the CH-OH group of donors, NAD or NADP as acceptor; molecular_function	GO:0016491; oxidoreductase activity; molecular_function	GO:0051287; NAD binding; molecular_function	GO:0004553; hydrolase activity, hydrolyzing O-glycosyl compounds; molecular_function	GO:0006631; fatty acid metabolic process; biological_process
HJ.16_GM000302	8	GO:0005789; endoplasmic reticulum membrane; cellular_component	GO:0055085; transmembrane transport; biological_process	GO:0043269; regulation of monoatomic ion transport; biological_process	GO:0016020; membrane; cellular_component	GO:0022857; transmembrane transporter activity; molecular_function	GO:0044183; NA	GO:0045048; protein insertion into ER membrane; biological_process	GO:0099106; ion channel regulator activity; molecular_function
HJ.16_GM000303	8	GO:0006520; amino acid metabolic process; biological_process	GO:0043565; sequence-specific DNA binding; molecular_function	GO:0016743; carboxyl- or carbamoyltransferase activity; molecular_function	GO:0003700; DNA-binding transcription factor activity; molecular_function	GO:0006355; regulation of DNA-templated transcription; biological_process	GO:0045892; negative regulation of DNA-templated transcription; biological_process	GO:0009058; biosynthetic process; biological_process	GO:0003677; DNA binding; molecular_function
HJ.16_GM000304	2	GO:0016020; membrane; cellular_component	GO:0006865; amino acid transport; biological_process
HJ.16_GM000306	4	GO:0055085; transmembrane transport; biological_process	GO:0016020; membrane; cellular_component	GO:0022857; transmembrane transporter activity; molecular_function	GO:0009847; spore germination; biological_process
HJ.16_GM000308	1	GO:0005515; protein binding; molecular_function
HJ.16_GM000312	3	GO:0022857; transmembrane transporter activity; molecular_function	GO:0016020; membrane; cellular_component	GO:0055085; transmembrane transport; biological_process
HJ.16_GM000313	4	GO:0016887; ATP hydrolysis activity; molecular_function	GO:0002949; tRNA threonylcarbamoyladenosine modification; biological_process	GO:0005524; ATP binding; molecular_function	GO:0016301; kinase activity; molecular_function
HJ.16_GM000314	3	GO:0006508; proteolysis; biological_process	GO:0016787; hydrolase activity; molecular_function	GO:0008236; serine-type peptidase activity; molecular_function
HJ.16_GM000317	1	GO:0016491; oxidoreductase activity; molecular_function
HJ.16_GM000318	3	GO:0022857; transmembrane transporter activity; molecular_function	GO:0016020; membrane; cellular_component	GO:0055085; transmembrane transport; biological_process
HJ.16_GM000320	5	GO:0050660; flavin adenine dinucleotide binding; molecular_function	GO:0050661; NADP binding; molecular_function	GO:0004499; N,N-dimethylaniline monooxygenase activity; molecular_function	GO:0071949; FAD binding; molecular_function	GO:0016491; oxidoreductase activity; molecular_function
HJ.16_GM000321	4	GO:0004852; uroporphyrinogen-III synthase activity; molecular_function	GO:0033014; tetrapyrrole biosynthetic process; biological_process	GO:0003723; RNA binding; molecular_function	GO:0008168; methyltransferase activity; molecular_function
HJ.16_GM000322	2	GO:0051537; 2 iron, 2 sulfur cluster binding; molecular_function	GO:0008942; nitrite reductase [NAD(P)H] activity; molecular_function
HJ.16_GM000323	6	GO:0070403; NAD+ binding; molecular_function	GO:0020037; heme binding; molecular_function	GO:0016491; oxidoreductase activity; molecular_function	GO:0051536; iron-sulfur cluster binding; molecular_function	GO:0006631; fatty acid metabolic process; biological_process	GO:0004497; monooxygenase activity; molecular_function
HJ.16_GM000324	2	GO:0016491; oxidoreductase activity; molecular_function	GO:0043546; molybdopterin cofactor binding; molecular_function
HJ.16_GM000325	6	GO:0070403; NAD+ binding; molecular_function	GO:0020037; heme binding; molecular_function	GO:0016491; oxidoreductase activity; molecular_function	GO:0051536; iron-sulfur cluster binding; molecular_function	GO:0006631; fatty acid metabolic process; biological_process	GO:0071949; FAD binding; molecular_function
HJ.16_GM000326	5	GO:0005351; carbohydrate:proton symporter activity; molecular_function	GO:0022857; transmembrane transporter activity; molecular_function	GO:0016020; membrane; cellular_component	GO:0008643; carbohydrate transport; biological_process	GO:0055085; transmembrane transport; biological_process
HJ.16_GM000327	5	GO:0003924; GTPase activity; molecular_function	GO:0002949; tRNA threonylcarbamoyladenosine modification; biological_process	GO:0005524; ATP binding; molecular_function	GO:0005525; GTP binding; molecular_function	GO:0006777; Mo-molybdopterin cofactor biosynthetic process; biological_process
HJ.16_GM000328	3	GO:0071949; FAD binding; molecular_function	GO:0032259; methylation; biological_process	GO:0008168; methyltransferase activity; molecular_function
HJ.16_GM000331	2	GO:0005975; carbohydrate metabolic process; biological_process	GO:0004553; hydrolase activity, hydrolyzing O-glycosyl compounds; molecular_function
HJ.16_GM000335	2	GO:1901135; carbohydrate derivative metabolic process; biological_process	GO:0097367; carbohydrate derivative binding; molecular_function
HJ.16_GM000336	9	GO:0004640; phosphoribosylanthranilate isomerase activity; molecular_function	GO:0003824; NA	GO:0004514; nicotinate-nucleotide diphosphorylase (carboxylating) activity; molecular_function	GO:0005975; carbohydrate metabolic process; biological_process	GO:0004590; orotidine-5'-phosphate decarboxylase activity; molecular_function	GO:0009435; NAD biosynthetic process; biological_process	GO:0006207; 'de novo' pyrimidine nucleobase biosynthetic process; biological_process	GO:0006568; tryptophan metabolic process; biological_process	GO:0016857; racemase and epimerase activity, acting on carbohydrates and derivatives; molecular_function
HJ.16_GM000340	3	GO:0045017; glycerolipid biosynthetic process; biological_process	GO:0003824; NA	GO:0004144; diacylglycerol O-acyltransferase activity; molecular_function
HJ.16_GM000341	1	GO:0003824; NA
HJ.16_GM000342	2	GO:0003824; NA	GO:0009058; biosynthetic process; biological_process
HJ.16_GM000343	4	GO:0016788; hydrolase activity, acting on ester bonds; molecular_function	GO:0016787; hydrolase activity; molecular_function	GO:0009058; biosynthetic process; biological_process	GO:0006629; lipid metabolic process; biological_process
HJ.16_GM000345	2	GO:0009058; biosynthetic process; biological_process	GO:0030170; pyridoxal phosphate binding; molecular_function
HJ.16_GM000346	1	GO:0016020; membrane; cellular_component
HJ.16_GM000347	5	GO:0016020; membrane; cellular_component	GO:0004176; ATP-dependent peptidase activity; molecular_function	GO:0004222; metalloendopeptidase activity; molecular_function	GO:0005524; ATP binding; molecular_function	GO:0008270; zinc ion binding; molecular_function
HJ.16_GM000348	9	GO:0004069; L-aspartate:2-oxoglutarate aminotransferase activity; molecular_function	GO:0006310; DNA recombination; biological_process	GO:0043565; sequence-specific DNA binding; molecular_function	GO:0006355; regulation of DNA-templated transcription; biological_process	GO:0003677; DNA binding; molecular_function	GO:0009058; biosynthetic process; biological_process	GO:0000150; DNA strand exchange activity; molecular_function	GO:0003700; DNA-binding transcription factor activity; molecular_function	GO:0030170; pyridoxal phosphate binding; molecular_function
HJ.16_GM000349	2	GO:0008897; holo-[acyl-carrier-protein] synthase activity; molecular_function	GO:0000287; magnesium ion binding; molecular_function
HJ.16_GM000351	15	GO:0016887; ATP hydrolysis activity; molecular_function	GO:0006576; biogenic amine metabolic process; biological_process	GO:0031683; G-protein beta/gamma-subunit complex binding; molecular_function	GO:0007186; G protein-coupled receptor signaling pathway; biological_process	GO:0006777; Mo-molybdopterin cofactor biosynthetic process; biological_process	GO:0006302; double-strand break repair; biological_process	GO:0019001; guanyl nucleotide binding; molecular_function	GO:0016301; kinase activity; molecular_function	GO:0003924; GTPase activity; molecular_function	GO:0002949; tRNA threonylcarbamoyladenosine modification; biological_process	GO:0005524; ATP binding; molecular_function	GO:0006281; DNA repair; biological_process	GO:0005525; GTP binding; molecular_function	GO:0043531; ADP binding; molecular_function	GO:0003697; single-stranded DNA binding; molecular_function
HJ.16_GM000352	2	GO:0055085; transmembrane transport; biological_process	GO:0016020; membrane; cellular_component
HJ.16_GM000353	2	GO:0004970; glutamate-gated receptor activity; molecular_function	GO:0016020; membrane; cellular_component
HJ.16_GM000354	2	GO:0003700; DNA-binding transcription factor activity; molecular_function	GO:0006355; regulation of DNA-templated transcription; biological_process
HJ.16_GM000355	1	GO:0003824; NA
HJ.16_GM000356	1	GO:0016831; carboxy-lyase activity; molecular_function
HJ.16_GM000359	5	GO:0005750; mitochondrial respiratory chain complex III; cellular_component	GO:0055085; transmembrane transport; biological_process	GO:0006122; mitochondrial electron transport, ubiquinol to cytochrome c; biological_process	GO:0016020; membrane; cellular_component	GO:0022857; transmembrane transporter activity; molecular_function
HJ.16_GM000361	2	GO:0016020; membrane; cellular_component	GO:0019087; transformation of host cell by virus; biological_process
HJ.16_GM000363	2	GO:0016020; membrane; cellular_component	GO:0009847; spore germination; biological_process
HJ.16_GM000365	2	GO:0016020; membrane; cellular_component	GO:0009847; spore germination; biological_process
HJ.16_GM000366	1	GO:0016705; oxidoreductase activity, acting on paired donors, with incorporation or reduction of molecular oxygen; molecular_function
HJ.16_GM000367	1	GO:0016747; acyltransferase activity, transferring groups other than amino-acyl groups; molecular_function
HJ.16_GM000368	2	GO:0016020; membrane; cellular_component	GO:0004970; glutamate-gated receptor activity; molecular_function
HJ.16_GM000369	2	GO:0055085; transmembrane transport; biological_process	GO:0016020; membrane; cellular_component
HJ.16_GM000370	6	GO:0005524; ATP binding; molecular_function	GO:0005525; GTP binding; molecular_function	GO:0006302; double-strand break repair; biological_process	GO:0016887; ATP hydrolysis activity; molecular_function	GO:0019073; viral DNA genome packaging; biological_process	GO:0003924; GTPase activity; molecular_function
HJ.16_GM000371	1	GO:0016787; hydrolase activity; molecular_function
HJ.16_GM000373	5	GO:0016887; ATP hydrolysis activity; molecular_function	GO:0006302; double-strand break repair; biological_process	GO:0006260; DNA replication; biological_process	GO:0003678; DNA helicase activity; molecular_function	GO:0005524; ATP binding; molecular_function
HJ.16_GM000374	1	GO:0016020; membrane; cellular_component
HJ.16_GM000375	3	GO:0006355; regulation of DNA-templated transcription; biological_process	GO:0003677; DNA binding; molecular_function	GO:0000160; phosphorelay signal transduction system; biological_process
HJ.16_GM000376	7	GO:0042729; DASH complex; cellular_component	GO:0016020; membrane; cellular_component	GO:0019064; fusion of virus membrane with host plasma membrane; biological_process	GO:0072686; mitotic spindle; cellular_component	GO:0000155; phosphorelay sensor kinase activity; molecular_function	GO:0007165; signal transduction; biological_process	GO:0019031; viral envelope; cellular_component
HJ.16_GM000378	2	GO:0051321; meiotic cell cycle; biological_process	GO:0005515; protein binding; molecular_function
HJ.16_GM000381	2	GO:0016020; membrane; cellular_component	GO:0022857; transmembrane transporter activity; molecular_function
HJ.16_GM000382	5	GO:0016020; membrane; cellular_component	GO:0022857; transmembrane transporter activity; molecular_function	GO:0005886; plasma membrane; cellular_component	GO:0055085; transmembrane transport; biological_process	GO:0043190; ATP-binding cassette (ABC) transporter complex; cellular_component
HJ.16_GM000383	5	GO:0016887; ATP hydrolysis activity; molecular_function	GO:0003924; GTPase activity; molecular_function	GO:0005525; GTP binding; molecular_function	GO:0005524; ATP binding; molecular_function	GO:0006302; double-strand break repair; biological_process
HJ.16_GM000384	6	GO:0003677; DNA binding; molecular_function	GO:0004803; transposase activity; molecular_function	GO:0006313; DNA transposition; biological_process	GO:0009055; electron transfer activity; molecular_function	GO:0020037; heme binding; molecular_function	GO:0005506; iron ion binding; molecular_function
HJ.16_GM000385	2	GO:0022857; transmembrane transporter activity; molecular_function	GO:0055085; transmembrane transport; biological_process
HJ.16_GM000386	8	GO:0016592; mediator complex; cellular_component	GO:0006310; DNA recombination; biological_process	GO:0003677; DNA binding; molecular_function	GO:0006357; regulation of transcription by RNA polymerase II; biological_process	GO:0003712; transcription coregulator activity; molecular_function	GO:0006355; regulation of DNA-templated transcription; biological_process	GO:0000150; DNA strand exchange activity; molecular_function	GO:0003700; DNA-binding transcription factor activity; molecular_function
HJ.16_GM000389	2	GO:0003700; DNA-binding transcription factor activity; molecular_function	GO:0006355; regulation of DNA-templated transcription; biological_process
HJ.16_GM000390	7	GO:0005515; protein binding; molecular_function	GO:0004069; L-aspartate:2-oxoglutarate aminotransferase activity; molecular_function	GO:0030170; pyridoxal phosphate binding; molecular_function	GO:0003700; DNA-binding transcription factor activity; molecular_function	GO:0003677; DNA binding; molecular_function	GO:0009058; biosynthetic process; biological_process	GO:0006355; regulation of DNA-templated transcription; biological_process
HJ.16_GM000391	3	GO:0008483; transaminase activity; molecular_function	GO:0030170; pyridoxal phosphate binding; molecular_function	GO:0009058; biosynthetic process; biological_process
HJ.16_GM000392	3	GO:0016491; oxidoreductase activity; molecular_function	GO:0004181; metallocarboxypeptidase activity; molecular_function	GO:0006508; proteolysis; biological_process
HJ.16_GM000394	6	GO:0005743; mitochondrial inner membrane; cellular_component	GO:0061617; MICOS complex; cellular_component	GO:0034219; carbohydrate transmembrane transport; biological_process	GO:0071705; nitrogen compound transport; biological_process	GO:0015144; carbohydrate transmembrane transporter activity; molecular_function	GO:0016020; membrane; cellular_component
HJ.16_GM000395	2	GO:0004488; methylenetetrahydrofolate dehydrogenase (NADP+) activity; molecular_function	GO:0042834; peptidoglycan binding; molecular_function
HJ.16_GM000397	4	GO:0046688; response to copper ion; biological_process	GO:0016020; membrane; cellular_component	GO:0005507; copper ion binding; molecular_function	GO:0042597; periplasmic space; cellular_component
HJ.16_GM000398	8	GO:0016987; sigma factor activity; molecular_function	GO:0000150; DNA strand exchange activity; molecular_function	GO:0003700; DNA-binding transcription factor activity; molecular_function	GO:0006355; regulation of DNA-templated transcription; biological_process	GO:0003677; DNA binding; molecular_function	GO:0006310; DNA recombination; biological_process	GO:0043565; sequence-specific DNA binding; molecular_function	GO:0006352; DNA-templated transcription initiation; biological_process
HJ.16_GM000399	1	GO:0008270; zinc ion binding; molecular_function
HJ.16_GM000400	3	GO:0009401; phosphoenolpyruvate-dependent sugar phosphotransferase system; biological_process	GO:0008982; protein-N(PI)-phosphohistidine-sugar phosphotransferase activity; molecular_function	GO:0016020; membrane; cellular_component
HJ.16_GM000402	3	GO:0051287; NAD binding; molecular_function	GO:0016491; oxidoreductase activity; molecular_function	GO:0016616; oxidoreductase activity, acting on the CH-OH group of donors, NAD or NADP as acceptor; molecular_function
HJ.16_GM000405	2	GO:0006508; proteolysis; biological_process	GO:0070573; metallodipeptidase activity; molecular_function
HJ.16_GM000407	3	GO:0030001; metal ion transport; biological_process	GO:0016020; membrane; cellular_component	GO:0046873; metal ion transmembrane transporter activity; molecular_function
HJ.16_GM000411	3	GO:0006355; regulation of DNA-templated transcription; biological_process	GO:0003677; DNA binding; molecular_function	GO:0003700; DNA-binding transcription factor activity; molecular_function
HJ.16_GM000412	1	GO:0016788; hydrolase activity, acting on ester bonds; molecular_function
HJ.16_GM000413	1	GO:0016020; membrane; cellular_component
HJ.16_GM000415	2	GO:0008658; penicillin binding; molecular_function	GO:0046677; response to antibiotic; biological_process
HJ.16_GM000417	6	GO:0043565; sequence-specific DNA binding; molecular_function	GO:0008982; protein-N(PI)-phosphohistidine-sugar phosphotransferase activity; molecular_function	GO:0003700; DNA-binding transcription factor activity; molecular_function	GO:0003677; DNA binding; molecular_function	GO:0006355; regulation of DNA-templated transcription; biological_process	GO:0009401; phosphoenolpyruvate-dependent sugar phosphotransferase system; biological_process
HJ.16_GM000420	5	GO:0030259; lipid glycosylation; biological_process	GO:0046872; metal ion binding; molecular_function	GO:0051287; NAD binding; molecular_function	GO:0016758; hexosyltransferase activity; molecular_function	GO:0005975; carbohydrate metabolic process; biological_process
HJ.16_GM000421	4	GO:0005524; ATP binding; molecular_function	GO:0006468; protein phosphorylation; biological_process	GO:0010309; acireductone dioxygenase [iron(II)-requiring] activity; molecular_function	GO:0004672; protein kinase activity; molecular_function
HJ.16_GM000422	1	GO:0016747; acyltransferase activity, transferring groups other than amino-acyl groups; molecular_function
HJ.16_GM000426	5	GO:0043565; sequence-specific DNA binding; molecular_function	GO:0006508; proteolysis; biological_process	GO:0003700; DNA-binding transcription factor activity; molecular_function	GO:0004252; serine-type endopeptidase activity; molecular_function	GO:0006355; regulation of DNA-templated transcription; biological_process
HJ.16_GM000427	5	GO:0003677; DNA binding; molecular_function	GO:0006265; DNA topological change; biological_process	GO:0003916; DNA topoisomerase activity; molecular_function	GO:0006351; DNA-templated transcription; biological_process	GO:0005694; chromosome; cellular_component
HJ.16_GM000429	2	GO:0015031; protein transport; biological_process	GO:0006508; proteolysis; biological_process
HJ.16_GM000431	1	GO:0016757; glycosyltransferase activity; molecular_function
HJ.16_GM000432	2	GO:0006011; UDP-glucose metabolic process; biological_process	GO:0016020; membrane; cellular_component
HJ.16_GM000434	3	GO:0022857; transmembrane transporter activity; molecular_function	GO:0016020; membrane; cellular_component	GO:0055085; transmembrane transport; biological_process
HJ.16_GM000437	5	GO:0008661; 1-deoxy-D-xylulose-5-phosphate synthase activity; molecular_function	GO:0003824; NA	GO:0030976; thiamine pyrophosphate binding; molecular_function	GO:0016114; terpenoid biosynthetic process; biological_process	GO:0000287; magnesium ion binding; molecular_function
HJ.16_GM000439	2	GO:0006779; porphyrin-containing compound biosynthetic process; biological_process	GO:0004853; uroporphyrinogen decarboxylase activity; molecular_function
HJ.16_GM000440	3	GO:0004519; endonuclease activity; molecular_function	GO:0008270; zinc ion binding; molecular_function	GO:0003676; nucleic acid binding; molecular_function
HJ.16_GM000443	1	GO:0005515; protein binding; molecular_function
HJ.16_GM000444	1	GO:0005515; protein binding; molecular_function
HJ.16_GM000445	1	GO:0005886; plasma membrane; cellular_component
HJ.16_GM000451	3	GO:0016020; membrane; cellular_component	GO:0030001; metal ion transport; biological_process	GO:0046873; metal ion transmembrane transporter activity; molecular_function
HJ.16_GM000454	1	GO:0017025; TBP-class protein binding; molecular_function
HJ.16_GM000456	4	GO:0055085; transmembrane transport; biological_process	GO:0016020; membrane; cellular_component	GO:0005886; plasma membrane; cellular_component	GO:0022857; transmembrane transporter activity; molecular_function
HJ.16_GM000458	2	GO:0009297; pilus assembly; biological_process	GO:0019867; outer membrane; cellular_component
HJ.16_GM000459	6	GO:0006355; regulation of DNA-templated transcription; biological_process	GO:0000334; 3-hydroxyanthranilate 3,4-dioxygenase activity; molecular_function	GO:0016779; nucleotidyltransferase activity; molecular_function	GO:0005976; polysaccharide metabolic process; biological_process	GO:0005506; iron ion binding; molecular_function	GO:0047869; dimethylpropiothetin dethiomethylase activity; molecular_function
HJ.16_GM000461	1	GO:0008199; ferric iron binding; molecular_function
HJ.16_GM000462	1	GO:0055085; transmembrane transport; biological_process
HJ.16_GM000463	1	GO:0006355; regulation of DNA-templated transcription; biological_process
HJ.16_GM000464	5	GO:0003700; DNA-binding transcription factor activity; molecular_function	GO:0000160; phosphorelay signal transduction system; biological_process	GO:0006355; regulation of DNA-templated transcription; biological_process	GO:0006367; transcription initiation at RNA polymerase II promoter; biological_process	GO:0003677; DNA binding; molecular_function
HJ.16_GM000465	2	GO:0016020; membrane; cellular_component	GO:0015293; symporter activity; molecular_function
HJ.16_GM000467	11	GO:0006281; DNA repair; biological_process	GO:0005525; GTP binding; molecular_function	GO:0005524; ATP binding; molecular_function	GO:0003697; single-stranded DNA binding; molecular_function	GO:0043531; ADP binding; molecular_function	GO:0002949; tRNA threonylcarbamoyladenosine modification; biological_process	GO:0017111; ribonucleoside triphosphate phosphatase activity; molecular_function	GO:0016301; kinase activity; molecular_function	GO:0006302; double-strand break repair; biological_process	GO:0006777; Mo-molybdopterin cofactor biosynthetic process; biological_process	GO:0016887; ATP hydrolysis activity; molecular_function
HJ.16_GM000468	3	GO:0140359; ABC-type transporter activity; molecular_function	GO:0055085; transmembrane transport; biological_process	GO:0016020; membrane; cellular_component
HJ.16_GM000470	2	GO:0016627; oxidoreductase activity, acting on the CH-CH group of donors; molecular_function	GO:0050660; flavin adenine dinucleotide binding; molecular_function
HJ.16_GM000471	1	GO:0006355; regulation of DNA-templated transcription; biological_process
HJ.16_GM000473	4	GO:0008324; monoatomic cation transmembrane transporter activity; molecular_function	GO:0016020; membrane; cellular_component	GO:0055085; transmembrane transport; biological_process	GO:0006812; monoatomic cation transport; biological_process
HJ.16_GM000474	4	GO:0046540; U4/U6 x U5 tri-snRNP complex; cellular_component	GO:0016209; NA	GO:0016491; oxidoreductase activity; molecular_function	GO:0000398; mRNA splicing, via spliceosome; biological_process
HJ.16_GM000475	3	GO:0046872; metal ion binding; molecular_function	GO:0005524; ATP binding; molecular_function	GO:0008716; D-alanine-D-alanine ligase activity; molecular_function
HJ.16_GM000476	3	GO:0009058; biosynthetic process; biological_process	GO:0016881; acid-amino acid ligase activity; molecular_function	GO:0005524; ATP binding; molecular_function
HJ.16_GM000478	7	GO:0003735; structural constituent of ribosome; molecular_function	GO:0005524; ATP binding; molecular_function	GO:0003677; DNA binding; molecular_function	GO:0016787; hydrolase activity; molecular_function	GO:0003676; nucleic acid binding; molecular_function	GO:0006412; translation; biological_process	GO:0005761; mitochondrial ribosome; cellular_component
HJ.16_GM000479	3	GO:0015095; magnesium ion transmembrane transporter activity; molecular_function	GO:0016020; membrane; cellular_component	GO:0015693; magnesium ion transport; biological_process
HJ.16_GM000480	2	GO:0005886; plasma membrane; cellular_component	GO:0030153; bacteriocin immunity; biological_process
HJ.16_GM000481	3	GO:0004252; serine-type endopeptidase activity; molecular_function	GO:0006890; retrograde vesicle-mediated transport, Golgi to endoplasmic reticulum; biological_process	GO:0016020; membrane; cellular_component
HJ.16_GM000482	2	GO:0008897; holo-[acyl-carrier-protein] synthase activity; molecular_function	GO:0000287; magnesium ion binding; molecular_function
HJ.16_GM000485	1	GO:0006355; regulation of DNA-templated transcription; biological_process
HJ.16_GM000486	1	GO:0003677; DNA binding; molecular_function
HJ.16_GM000487	2	GO:0019825; oxygen binding; molecular_function	GO:0020037; heme binding; molecular_function
HJ.16_GM000488	2	GO:0050661; NADP binding; molecular_function	GO:0016491; oxidoreductase activity; molecular_function
HJ.16_GM000493	8	GO:0005634; nucleus; cellular_component	GO:0006355; regulation of DNA-templated transcription; biological_process	GO:0006260; DNA replication; biological_process	GO:0045893; positive regulation of DNA-templated transcription; biological_process	GO:0003677; DNA binding; molecular_function	GO:0003700; DNA-binding transcription factor activity; molecular_function	GO:0016987; sigma factor activity; molecular_function	GO:0006352; DNA-templated transcription initiation; biological_process
HJ.16_GM000494	2	GO:0032040; small-subunit processome; cellular_component	GO:0006364; rRNA processing; biological_process
HJ.16_GM000495	6	GO:0006310; DNA recombination; biological_process	GO:0016020; membrane; cellular_component	GO:0009306; protein secretion; biological_process	GO:0003676; nucleic acid binding; molecular_function	GO:0006281; DNA repair; biological_process	GO:0004520; DNA endonuclease activity; molecular_function
HJ.16_GM000497	2	GO:0004930; G protein-coupled receptor activity; molecular_function	GO:0007186; G protein-coupled receptor signaling pathway; biological_process
HJ.16_GM000500	1	GO:0004519; endonuclease activity; molecular_function
HJ.16_GM000501	2	GO:0016491; oxidoreductase activity; molecular_function	GO:0016740; transferase activity; molecular_function
HJ.16_GM000502	3	GO:0022857; transmembrane transporter activity; molecular_function	GO:0016020; membrane; cellular_component	GO:0055085; transmembrane transport; biological_process
HJ.16_GM000503	3	GO:0006508; proteolysis; biological_process	GO:0016787; hydrolase activity; molecular_function	GO:0008236; serine-type peptidase activity; molecular_function
HJ.16_GM000505	4	GO:0003677; DNA binding; molecular_function	GO:0045892; negative regulation of DNA-templated transcription; biological_process	GO:0006355; regulation of DNA-templated transcription; biological_process	GO:0003700; DNA-binding transcription factor activity; molecular_function
HJ.16_GM000506	2	GO:0006355; regulation of DNA-templated transcription; biological_process	GO:0003700; DNA-binding transcription factor activity; molecular_function
HJ.16_GM000508	2	GO:0043546; molybdopterin cofactor binding; molecular_function	GO:0016491; oxidoreductase activity; molecular_function
HJ.16_GM000509	2	GO:0055085; transmembrane transport; biological_process	GO:0022857; transmembrane transporter activity; molecular_function
HJ.16_GM000511	3	GO:0016020; membrane; cellular_component	GO:0022857; transmembrane transporter activity; molecular_function	GO:0055085; transmembrane transport; biological_process
HJ.16_GM000512	1	GO:0016407; acetyltransferase activity; molecular_function
HJ.16_GM000513	6	GO:0008194; UDP-glycosyltransferase activity; molecular_function	GO:0019013; viral nucleocapsid; cellular_component	GO:0005975; carbohydrate metabolic process; biological_process	GO:0016758; hexosyltransferase activity; molecular_function	GO:0005198; NA	GO:0030259; lipid glycosylation; biological_process
HJ.16_GM000514	1	GO:0006629; lipid metabolic process; biological_process
HJ.16_GM000515	1	GO:0003676; nucleic acid binding; molecular_function
HJ.16_GM000517	2	GO:0036361; racemase activity, acting on amino acids and derivatives; molecular_function	GO:0006807; nitrogen compound metabolic process; biological_process
HJ.16_GM000519	2	GO:0006355; regulation of DNA-templated transcription; biological_process	GO:0003700; DNA-binding transcription factor activity; molecular_function
HJ.16_GM000521	4	GO:0003677; DNA binding; molecular_function	GO:0016747; acyltransferase activity, transferring groups other than amino-acyl groups; molecular_function	GO:0006355; regulation of DNA-templated transcription; biological_process	GO:0003700; DNA-binding transcription factor activity; molecular_function
HJ.16_GM000522	3	GO:0055085; transmembrane transport; biological_process	GO:0022857; transmembrane transporter activity; molecular_function	GO:0016020; membrane; cellular_component
HJ.16_GM000523	1	GO:0006629; lipid metabolic process; biological_process
HJ.16_GM000525	6	GO:0047869; dimethylpropiothetin dethiomethylase activity; molecular_function	GO:0005976; polysaccharide metabolic process; biological_process	GO:0005506; iron ion binding; molecular_function	GO:0016779; nucleotidyltransferase activity; molecular_function	GO:0006355; regulation of DNA-templated transcription; biological_process	GO:0000334; 3-hydroxyanthranilate 3,4-dioxygenase activity; molecular_function
HJ.16_GM000527	2	GO:0050660; flavin adenine dinucleotide binding; molecular_function	GO:0016491; oxidoreductase activity; molecular_function
HJ.16_GM000529	4	GO:0055085; transmembrane transport; biological_process	GO:0006812; monoatomic cation transport; biological_process	GO:0008324; monoatomic cation transmembrane transporter activity; molecular_function	GO:0016020; membrane; cellular_component
HJ.16_GM000530	6	GO:0071949; FAD binding; molecular_function	GO:0004499; N,N-dimethylaniline monooxygenase activity; molecular_function	GO:0050660; flavin adenine dinucleotide binding; molecular_function	GO:0050661; NADP binding; molecular_function	GO:0016491; oxidoreductase activity; molecular_function	GO:0006813; potassium ion transport; biological_process
HJ.16_GM000531	5	GO:0005976; polysaccharide metabolic process; biological_process	GO:0043169; cation binding; molecular_function	GO:0005975; carbohydrate metabolic process; biological_process	GO:0016779; nucleotidyltransferase activity; molecular_function	GO:0003824; NA
HJ.16_GM000533	2	GO:0016829; lyase activity; molecular_function	GO:0003824; NA
HJ.16_GM000535	2	GO:0051536; iron-sulfur cluster binding; molecular_function	GO:0003824; NA
HJ.16_GM000537	1	GO:0016020; membrane; cellular_component
HJ.16_GM000538	6	GO:0006631; fatty acid metabolic process; biological_process	GO:0050661; NADP binding; molecular_function	GO:0006520; amino acid metabolic process; biological_process	GO:0070403; NAD+ binding; molecular_function	GO:0051287; NAD binding; molecular_function	GO:0016491; oxidoreductase activity; molecular_function
HJ.16_GM000539	4	GO:0009288; bacterial-type flagellum; cellular_component	GO:0006355; regulation of DNA-templated transcription; biological_process	GO:0007155; cell adhesion; biological_process	GO:0003677; DNA binding; molecular_function
HJ.16_GM000541	1	GO:0016020; membrane; cellular_component
HJ.16_GM000542	7	GO:0003700; DNA-binding transcription factor activity; molecular_function	GO:0030170; pyridoxal phosphate binding; molecular_function	GO:0004069; L-aspartate:2-oxoglutarate aminotransferase activity; molecular_function	GO:0006355; regulation of DNA-templated transcription; biological_process	GO:0044780; bacterial-type flagellum assembly; biological_process	GO:0009058; biosynthetic process; biological_process	GO:0045893; positive regulation of DNA-templated transcription; biological_process
HJ.16_GM000546	3	GO:0016020; membrane; cellular_component	GO:0022857; transmembrane transporter activity; molecular_function	GO:0055085; transmembrane transport; biological_process
HJ.16_GM000547	3	GO:0006310; DNA recombination; biological_process	GO:0000150; DNA strand exchange activity; molecular_function	GO:0003677; DNA binding; molecular_function
HJ.16_GM000550	3	GO:0016491; oxidoreductase activity; molecular_function	GO:0008168; methyltransferase activity; molecular_function	GO:0032259; methylation; biological_process
HJ.16_GM000554	5	GO:0016020; membrane; cellular_component	GO:0000160; phosphorelay signal transduction system; biological_process	GO:0000155; phosphorelay sensor kinase activity; molecular_function	GO:0031966; mitochondrial membrane; cellular_component	GO:0046983; protein dimerization activity; molecular_function
HJ.16_GM000555	8	GO:0000160; phosphorelay signal transduction system; biological_process	GO:0031419; cobalamin binding; molecular_function	GO:0006352; DNA-templated transcription initiation; biological_process	GO:0003700; DNA-binding transcription factor activity; molecular_function	GO:0016987; sigma factor activity; molecular_function	GO:0046872; metal ion binding; molecular_function	GO:0003677; DNA binding; molecular_function	GO:0006355; regulation of DNA-templated transcription; biological_process
HJ.16_GM000556	1	GO:0016020; membrane; cellular_component
HJ.16_GM000557	1	GO:0016787; hydrolase activity; molecular_function
HJ.16_GM000558	16	GO:0004386; helicase activity; molecular_function	GO:0003678; DNA helicase activity; molecular_function	GO:0006355; regulation of DNA-templated transcription; biological_process	GO:0017111; ribonucleoside triphosphate phosphatase activity; molecular_function	GO:0006777; Mo-molybdopterin cofactor biosynthetic process; biological_process	GO:0000723; telomere maintenance; biological_process	GO:0005525; GTP binding; molecular_function	GO:0008134; transcription factor binding; molecular_function	GO:0043531; ADP binding; molecular_function	GO:0016887; ATP hydrolysis activity; molecular_function	GO:0006302; double-strand break repair; biological_process	GO:0002949; tRNA threonylcarbamoyladenosine modification; biological_process	GO:0003924; GTPase activity; molecular_function	GO:0003676; nucleic acid binding; molecular_function	GO:0006281; DNA repair; biological_process	GO:0005524; ATP binding; molecular_function
HJ.16_GM000559	1	GO:0016747; acyltransferase activity, transferring groups other than amino-acyl groups; molecular_function
HJ.16_GM000561	5	GO:0016491; oxidoreductase activity; molecular_function	GO:0016301; kinase activity; molecular_function	GO:0007165; signal transduction; biological_process	GO:0046872; metal ion binding; molecular_function	GO:0016020; membrane; cellular_component
HJ.16_GM000562	3	GO:0022857; transmembrane transporter activity; molecular_function	GO:0016020; membrane; cellular_component	GO:0055085; transmembrane transport; biological_process
HJ.16_GM000563	1	GO:0016747; acyltransferase activity, transferring groups other than amino-acyl groups; molecular_function
HJ.16_GM000565	1	GO:0016020; membrane; cellular_component
HJ.16_GM000566	1	GO:0016747; acyltransferase activity, transferring groups other than amino-acyl groups; molecular_function
HJ.16_GM000567	2	GO:0006355; regulation of DNA-templated transcription; biological_process	GO:0003677; DNA binding; molecular_function
HJ.16_GM000569	6	GO:0008173; RNA methyltransferase activity; molecular_function	GO:0008171; O-methyltransferase activity; molecular_function	GO:0006396; RNA processing; biological_process	GO:0006480; N-terminal protein amino acid methylation; biological_process	GO:0008757; S-adenosylmethionine-dependent methyltransferase activity; molecular_function	GO:0008168; methyltransferase activity; molecular_function
HJ.16_GM000572	3	GO:0003700; DNA-binding transcription factor activity; molecular_function	GO:0003677; DNA binding; molecular_function	GO:0006355; regulation of DNA-templated transcription; biological_process
HJ.16_GM000574	4	GO:0030259; lipid glycosylation; biological_process	GO:0016758; hexosyltransferase activity; molecular_function	GO:0005975; carbohydrate metabolic process; biological_process	GO:0008194; UDP-glycosyltransferase activity; molecular_function
HJ.16_GM000579	2	GO:0019732; antifungal humoral response; biological_process	GO:0019731; antibacterial humoral response; biological_process
HJ.16_GM000582	3	GO:0055085; transmembrane transport; biological_process	GO:0022857; transmembrane transporter activity; molecular_function	GO:0016020; membrane; cellular_component
HJ.16_GM000583	5	GO:0003677; DNA binding; molecular_function	GO:0006355; regulation of DNA-templated transcription; biological_process	GO:0006310; DNA recombination; biological_process	GO:0003700; DNA-binding transcription factor activity; molecular_function	GO:0000150; DNA strand exchange activity; molecular_function
HJ.16_GM000584	5	GO:0030983; mismatched DNA binding; molecular_function	GO:0006355; regulation of DNA-templated transcription; biological_process	GO:0005524; ATP binding; molecular_function	GO:0003700; DNA-binding transcription factor activity; molecular_function	GO:0006298; mismatch repair; biological_process
HJ.16_GM000585	2	GO:0055085; transmembrane transport; biological_process	GO:0022857; transmembrane transporter activity; molecular_function
HJ.16_GM000586	3	GO:0016020; membrane; cellular_component	GO:0005886; plasma membrane; cellular_component	GO:0022857; transmembrane transporter activity; molecular_function
HJ.16_GM000587	7	GO:0005886; plasma membrane; cellular_component	GO:0016811; hydrolase activity, acting on carbon-nitrogen (but not peptide) bonds, in linear amides; molecular_function	GO:0022857; transmembrane transporter activity; molecular_function	GO:0006672; ceramide metabolic process; biological_process	GO:0016020; membrane; cellular_component	GO:0006817; phosphate ion transport; biological_process	GO:0005315; inorganic phosphate transmembrane transporter activity; molecular_function
HJ.16_GM000588	1	GO:0003677; DNA binding; molecular_function
HJ.16_GM000590	4	GO:0016020; membrane; cellular_component	GO:0009847; spore germination; biological_process	GO:0022857; transmembrane transporter activity; molecular_function	GO:0055085; transmembrane transport; biological_process
HJ.16_GM000594	3	GO:0055085; transmembrane transport; biological_process	GO:0016020; membrane; cellular_component	GO:0022857; transmembrane transporter activity; molecular_function
HJ.16_GM000597	1	GO:0002949; tRNA threonylcarbamoyladenosine modification; biological_process
HJ.16_GM000599	1	GO:0016747; acyltransferase activity, transferring groups other than amino-acyl groups; molecular_function
HJ.16_GM000600	2	GO:0009058; biosynthetic process; biological_process	GO:0003824; NA
HJ.16_GM000601	15	GO:0016887; ATP hydrolysis activity; molecular_function	GO:0006139; nucleobase-containing compound metabolic process; biological_process	GO:0006576; biogenic amine metabolic process; biological_process	GO:0003677; DNA binding; molecular_function	GO:0003724; RNA helicase activity; molecular_function	GO:0006302; double-strand break repair; biological_process	GO:0017111; ribonucleoside triphosphate phosphatase activity; molecular_function	GO:0004127; cytidylate kinase activity; molecular_function	GO:0000166; nucleotide binding; molecular_function	GO:0003924; GTPase activity; molecular_function	GO:0002949; tRNA threonylcarbamoyladenosine modification; biological_process	GO:0005524; ATP binding; molecular_function	GO:0005525; GTP binding; molecular_function	GO:0043531; ADP binding; molecular_function	GO:0003723; RNA binding; molecular_function
HJ.16_GM000602	1	GO:0006777; Mo-molybdopterin cofactor biosynthetic process; biological_process
HJ.16_GM000603	4	GO:0051775; response to redox state; biological_process	GO:0003700; DNA-binding transcription factor activity; molecular_function	GO:0045892; negative regulation of DNA-templated transcription; biological_process	GO:0006355; regulation of DNA-templated transcription; biological_process
HJ.16_GM000604	1	GO:0015031; protein transport; biological_process
HJ.16_GM000605	1	GO:0016020; membrane; cellular_component
HJ.16_GM000607	3	GO:0071586; CAAX-box protein processing; biological_process	GO:0004222; metalloendopeptidase activity; molecular_function	GO:0016020; membrane; cellular_component
HJ.16_GM000608	3	GO:0005524; ATP binding; molecular_function	GO:0006457; protein folding; biological_process	GO:0044183; NA
HJ.16_GM000609	1	GO:0005524; ATP binding; molecular_function
HJ.16_GM000610	3	GO:0003677; DNA binding; molecular_function	GO:0006310; DNA recombination; biological_process	GO:0015074; DNA integration; biological_process
HJ.16_GM000611	5	GO:0016020; membrane; cellular_component	GO:0000160; phosphorelay signal transduction system; biological_process	GO:0046983; protein dimerization activity; molecular_function	GO:0006355; regulation of DNA-templated transcription; biological_process	GO:0000155; phosphorelay sensor kinase activity; molecular_function
HJ.16_GM000613	5	GO:0009002; serine-type D-Ala-D-Ala carboxypeptidase activity; molecular_function	GO:0030655; beta-lactam antibiotic catabolic process; biological_process	GO:0008800; beta-lactamase activity; molecular_function	GO:0017001; antibiotic catabolic process; biological_process	GO:0006508; proteolysis; biological_process
HJ.16_GM000614	6	GO:0000160; phosphorelay signal transduction system; biological_process	GO:0003700; DNA-binding transcription factor activity; molecular_function	GO:0016987; sigma factor activity; molecular_function	GO:0003677; DNA binding; molecular_function	GO:0006355; regulation of DNA-templated transcription; biological_process	GO:0006352; DNA-templated transcription initiation; biological_process
HJ.16_GM000615	3	GO:0005515; protein binding; molecular_function	GO:0016887; ATP hydrolysis activity; molecular_function	GO:0043531; ADP binding; molecular_function
HJ.16_GM000617	1	GO:0051287; NAD binding; molecular_function
HJ.16_GM000618	3	GO:0055085; transmembrane transport; biological_process	GO:0022857; transmembrane transporter activity; molecular_function	GO:0016020; membrane; cellular_component
HJ.16_GM000620	1	GO:0005886; plasma membrane; cellular_component
HJ.16_GM000621	12	GO:0020037; heme binding; molecular_function	GO:0007165; signal transduction; biological_process	GO:0006886; intracellular protein transport; biological_process	GO:0005801; cis-Golgi network; cellular_component	GO:0016301; kinase activity; molecular_function	GO:0051258; protein polymerization; biological_process	GO:0005102; signaling receptor binding; molecular_function	GO:0005577; fibrinogen complex; cellular_component	GO:0016020; membrane; cellular_component	GO:0039679; viral occlusion body; cellular_component	GO:0016192; vesicle-mediated transport; biological_process	GO:0030168; platelet activation; biological_process
HJ.16_GM000622	12	GO:0051604; protein maturation; biological_process	GO:0003899; DNA-directed 5'-3' RNA polymerase activity; molecular_function	GO:0006351; DNA-templated transcription; biological_process	GO:0006412; translation; biological_process	GO:0005840; ribosome; cellular_component	GO:0003677; DNA binding; molecular_function	GO:0008270; zinc ion binding; molecular_function	GO:0016151; nickel cation binding; molecular_function	GO:0016846; carbon-sulfur lyase activity; molecular_function	GO:0005634; nucleus; cellular_component	GO:0003735; structural constituent of ribosome; molecular_function	GO:0006355; regulation of DNA-templated transcription; biological_process
HJ.16_GM000623	4	GO:0015629; actin cytoskeleton; cellular_component	GO:0034314; Arp2/3 complex-mediated actin nucleation; biological_process	GO:0005739; mitochondrion; cellular_component	GO:0005885; Arp2/3 protein complex; cellular_component
HJ.16_GM000624	5	GO:0016787; hydrolase activity; molecular_function	GO:0006260; DNA replication; biological_process	GO:0006281; DNA repair; biological_process	GO:0046872; metal ion binding; molecular_function	GO:0003911; DNA ligase (NAD+) activity; molecular_function
HJ.16_GM000625	17	GO:0055085; transmembrane transport; biological_process	GO:0006270; DNA replication initiation; biological_process	GO:0006955; immune response; biological_process	GO:0042500; aspartic endopeptidase activity, intramembrane cleaving; molecular_function	GO:0016485; protein processing; biological_process	GO:0005219; ryanodine-sensitive calcium-release channel activity; molecular_function	GO:0006811; monoatomic ion transport; biological_process	GO:0016788; hydrolase activity, acting on ester bonds; molecular_function	GO:0005634; nucleus; cellular_component	GO:0016020; membrane; cellular_component	GO:0030001; metal ion transport; biological_process	GO:0046872; metal ion binding; molecular_function	GO:0022857; transmembrane transporter activity; molecular_function	GO:0016747; acyltransferase activity, transferring groups other than amino-acyl groups; molecular_function	GO:0006874; intracellular calcium ion homeostasis; biological_process	GO:0046873; metal ion transmembrane transporter activity; molecular_function	GO:0000902; cell morphogenesis; biological_process
HJ.16_GM000629	5	GO:0016987; sigma factor activity; molecular_function	GO:0003700; DNA-binding transcription factor activity; molecular_function	GO:0006352; DNA-templated transcription initiation; biological_process	GO:0006355; regulation of DNA-templated transcription; biological_process	GO:0003677; DNA binding; molecular_function
HJ.16_GM000630	2	GO:0006813; potassium ion transport; biological_process	GO:0051287; NAD binding; molecular_function
HJ.16_GM000632	6	GO:0016844; strictosidine synthase activity; molecular_function	GO:0009306; protein secretion; biological_process	GO:0009058; biosynthetic process; biological_process	GO:0015450; protein-transporting ATPase activity; molecular_function	GO:0006508; proteolysis; biological_process	GO:0016020; membrane; cellular_component
HJ.16_GM000635	2	GO:0016491; oxidoreductase activity; molecular_function	GO:0005507; copper ion binding; molecular_function
HJ.16_GM000636	3	GO:0022857; transmembrane transporter activity; molecular_function	GO:0016020; membrane; cellular_component	GO:0055085; transmembrane transport; biological_process
HJ.16_GM000638	9	GO:0006310; DNA recombination; biological_process	GO:0008134; transcription factor binding; molecular_function	GO:0005524; ATP binding; molecular_function	GO:0006281; DNA repair; biological_process	GO:0016887; ATP hydrolysis activity; molecular_function	GO:0009378; four-way junction helicase activity; molecular_function	GO:0003677; DNA binding; molecular_function	GO:0032508; DNA duplex unwinding; biological_process	GO:0006355; regulation of DNA-templated transcription; biological_process
HJ.16_GM000641	11	GO:0004810; CCA tRNA nucleotidyltransferase activity; molecular_function	GO:0003824; NA	GO:0005524; ATP binding; molecular_function	GO:0004066; asparagine synthase (glutamine-hydrolyzing) activity; molecular_function	GO:0006164; purine nucleotide biosynthetic process; biological_process	GO:0004055; argininosuccinate synthase activity; molecular_function	GO:0006529; asparagine biosynthetic process; biological_process	GO:0006177; GMP biosynthetic process; biological_process	GO:0003922; GMP synthase (glutamine-hydrolyzing) activity; molecular_function	GO:0016787; hydrolase activity; molecular_function	GO:0006526; arginine biosynthetic process; biological_process
HJ.16_GM000645	1	GO:0015668; type III site-specific deoxyribonuclease activity; molecular_function
HJ.16_GM000646	1	GO:0039679; viral occlusion body; cellular_component
HJ.16_GM000648	8	GO:0003677; DNA binding; molecular_function	GO:0006355; regulation of DNA-templated transcription; biological_process	GO:0060567; negative regulation of termination of DNA-templated transcription; biological_process	GO:0019069; viral capsid assembly; biological_process	GO:0016987; sigma factor activity; molecular_function	GO:0003700; DNA-binding transcription factor activity; molecular_function	GO:0005524; ATP binding; molecular_function	GO:0006352; DNA-templated transcription initiation; biological_process
HJ.16_GM000650	3	GO:0055085; transmembrane transport; biological_process	GO:0016020; membrane; cellular_component	GO:0022857; transmembrane transporter activity; molecular_function
HJ.16_GM000651	1	GO:0016020; membrane; cellular_component
HJ.16_GM000655	1	GO:0006189; 'de novo' IMP biosynthetic process; biological_process
HJ.16_GM000656	5	GO:0050661; NADP binding; molecular_function	GO:0006631; fatty acid metabolic process; biological_process	GO:0051287; NAD binding; molecular_function	GO:0008716; D-alanine-D-alanine ligase activity; molecular_function	GO:0070403; NAD+ binding; molecular_function
HJ.16_GM000660	5	GO:0042819; vitamin B6 biosynthetic process; biological_process	GO:0042823; pyridoxal phosphate biosynthetic process; biological_process	GO:0004359; glutaminase activity; molecular_function	GO:0003824; NA	GO:0016787; hydrolase activity; molecular_function
HJ.16_GM000662	3	GO:0004749; ribose phosphate diphosphokinase activity; molecular_function	GO:0000287; magnesium ion binding; molecular_function	GO:0009165; nucleotide biosynthetic process; biological_process
HJ.16_GM000664	1	GO:0009058; biosynthetic process; biological_process
HJ.16_GM000665	3	GO:0003937; IMP cyclohydrolase activity; molecular_function	GO:0004643; phosphoribosylaminoimidazolecarboxamide formyltransferase activity; molecular_function	GO:0006164; purine nucleotide biosynthetic process; biological_process
HJ.16_GM000666	5	GO:0046872; metal ion binding; molecular_function	GO:0009113; purine nucleobase biosynthetic process; biological_process	GO:0008716; D-alanine-D-alanine ligase activity; molecular_function	GO:0004637; phosphoribosylamine-glycine ligase activity; molecular_function	GO:0005524; ATP binding; molecular_function
HJ.16_GM000667	1	GO:0016020; membrane; cellular_component
HJ.16_GM000668	1	GO:0016787; hydrolase activity; molecular_function
HJ.16_GM000669	2	GO:0019867; outer membrane; cellular_component	GO:0019835; cytolysis; biological_process
HJ.16_GM000670	2	GO:0003700; DNA-binding transcription factor activity; molecular_function	GO:0006355; regulation of DNA-templated transcription; biological_process
HJ.16_GM000671	4	GO:0006537; glutamate biosynthetic process; biological_process	GO:0016638; oxidoreductase activity, acting on the CH-NH2 group of donors; molecular_function	GO:0015930; glutamate synthase activity; molecular_function	GO:0016491; oxidoreductase activity; molecular_function
HJ.16_GM000673	7	GO:0006568; tryptophan metabolic process; biological_process	GO:0016765; transferase activity, transferring alkyl or aryl (other than methyl) groups; molecular_function	GO:0009435; NAD biosynthetic process; biological_process	GO:0000105; histidine biosynthetic process; biological_process	GO:0004834; tryptophan synthase activity; molecular_function	GO:0051539; 4 iron, 4 sulfur cluster binding; molecular_function	GO:0008987; quinolinate synthetase A activity; molecular_function
HJ.16_GM000674	4	GO:0004386; helicase activity; molecular_function	GO:0005524; ATP binding; molecular_function	GO:0003677; DNA binding; molecular_function	GO:0016787; hydrolase activity; molecular_function
HJ.16_GM000675	11	GO:0006281; DNA repair; biological_process	GO:0003824; NA	GO:0003723; RNA binding; molecular_function	GO:0006260; DNA replication; biological_process	GO:0003677; DNA binding; molecular_function	GO:0003735; structural constituent of ribosome; molecular_function	GO:0006412; translation; biological_process	GO:0003911; DNA ligase (NAD+) activity; molecular_function	GO:0006351; DNA-templated transcription; biological_process	GO:0003899; DNA-directed 5'-3' RNA polymerase activity; molecular_function	GO:0005840; ribosome; cellular_component
HJ.16_GM000678	1	GO:0016020; membrane; cellular_component
HJ.16_GM000679	5	GO:0140911; NA	GO:0022857; transmembrane transporter activity; molecular_function	GO:0016020; membrane; cellular_component	GO:0001907; killing by symbiont of host cells; biological_process	GO:0055085; transmembrane transport; biological_process
HJ.16_GM000681	1	GO:0006450; regulation of translational fidelity; biological_process
HJ.16_GM000683	2	GO:0016874; ligase activity; molecular_function	GO:0016884; carbon-nitrogen ligase activity, with glutamine as amido-N-donor; molecular_function
HJ.16_GM000684	1	GO:0003677; DNA binding; molecular_function
HJ.16_GM000685	4	GO:0022857; transmembrane transporter activity; molecular_function	GO:0016020; membrane; cellular_component	GO:0055085; transmembrane transport; biological_process	GO:0003677; DNA binding; molecular_function
HJ.16_GM000686	3	GO:0003951; NAD+ kinase activity; molecular_function	GO:0016301; kinase activity; molecular_function	GO:0006741; NADP biosynthetic process; biological_process
HJ.16_GM000687	11	GO:0008173; RNA methyltransferase activity; molecular_function	GO:0009452; 7-methylguanosine RNA capping; biological_process	GO:0001510; RNA methylation; biological_process	GO:0006396; RNA processing; biological_process	GO:0008757; S-adenosylmethionine-dependent methyltransferase activity; molecular_function	GO:0008170; N-methyltransferase activity; molecular_function	GO:0008168; methyltransferase activity; molecular_function	GO:0006400; tRNA modification; biological_process	GO:0003677; DNA binding; molecular_function	GO:0008176; tRNA (guanine(46)-N7)-methyltransferase activity; molecular_function	GO:0006306; DNA methylation; biological_process
HJ.16_GM000691	4	GO:0006355; regulation of DNA-templated transcription; biological_process	GO:0005524; ATP binding; molecular_function	GO:0008134; transcription factor binding; molecular_function	GO:0016887; ATP hydrolysis activity; molecular_function
HJ.16_GM000692	4	GO:0006529; asparagine biosynthetic process; biological_process	GO:0003824; NA	GO:0008121; ubiquinol-cytochrome-c reductase activity; molecular_function	GO:0004066; asparagine synthase (glutamine-hydrolyzing) activity; molecular_function
HJ.16_GM000693	2	GO:0016887; ATP hydrolysis activity; molecular_function	GO:0005524; ATP binding; molecular_function
HJ.16_GM000695	7	GO:0016887; ATP hydrolysis activity; molecular_function	GO:0000166; nucleotide binding; molecular_function	GO:0003824; NA	GO:0016787; hydrolase activity; molecular_function	GO:0003677; DNA binding; molecular_function	GO:0005524; ATP binding; molecular_function	GO:0005975; carbohydrate metabolic process; biological_process
HJ.16_GM000699	6	GO:0006412; translation; biological_process	GO:0007130; synaptonemal complex assembly; biological_process	GO:0005840; ribosome; cellular_component	GO:0010520; regulation of reciprocal meiotic recombination; biological_process	GO:0000217; DNA secondary structure binding; molecular_function	GO:0003735; structural constituent of ribosome; molecular_function
HJ.16_GM000704	2	GO:0006813; potassium ion transport; biological_process	GO:0008324; monoatomic cation transmembrane transporter activity; molecular_function
HJ.16_GM000710	2	GO:0016491; oxidoreductase activity; molecular_function	GO:0046872; metal ion binding; molecular_function
HJ.16_GM000711	1	GO:0016747; acyltransferase activity, transferring groups other than amino-acyl groups; molecular_function
HJ.16_GM000721	3	GO:0003700; DNA-binding transcription factor activity; molecular_function	GO:0006355; regulation of DNA-templated transcription; biological_process	GO:0003677; DNA binding; molecular_function
HJ.16_GM000722	6	GO:0016491; oxidoreductase activity; molecular_function	GO:0004506; squalene monooxygenase activity; molecular_function	GO:0016020; membrane; cellular_component	GO:0004497; monooxygenase activity; molecular_function	GO:0050660; flavin adenine dinucleotide binding; molecular_function	GO:0071949; FAD binding; molecular_function
HJ.16_GM000723	1	GO:0005737; cytoplasm; cellular_component
HJ.16_GM000724	6	GO:0004497; monooxygenase activity; molecular_function	GO:0010181; FMN binding; molecular_function	GO:0005506; iron ion binding; molecular_function	GO:0016491; oxidoreductase activity; molecular_function	GO:0016705; oxidoreductase activity, acting on paired donors, with incorporation or reduction of molecular oxygen; molecular_function	GO:0020037; heme binding; molecular_function
HJ.16_GM000725	4	GO:0032801; receptor catabolic process; biological_process	GO:0005261; monoatomic cation channel activity; molecular_function	GO:0033644; host cell membrane; cellular_component	GO:0019076; viral release from host cell; biological_process
HJ.16_GM000726	7	GO:0005737; cytoplasm; cellular_component	GO:0003700; DNA-binding transcription factor activity; molecular_function	GO:0000166; nucleotide binding; molecular_function	GO:0004832; valine-tRNA ligase activity; molecular_function	GO:0006355; regulation of DNA-templated transcription; biological_process	GO:0006438; valyl-tRNA aminoacylation; biological_process	GO:0005524; ATP binding; molecular_function
HJ.16_GM000727	6	GO:0016887; ATP hydrolysis activity; molecular_function	GO:0006614; SRP-dependent cotranslational protein targeting to membrane; biological_process	GO:0005525; GTP binding; molecular_function	GO:0005524; ATP binding; molecular_function	GO:0006302; double-strand break repair; biological_process	GO:0017111; ribonucleoside triphosphate phosphatase activity; molecular_function
HJ.16_GM000728	3	GO:0016020; membrane; cellular_component	GO:0140359; ABC-type transporter activity; molecular_function	GO:0019888; protein phosphatase regulator activity; molecular_function
HJ.16_GM000735	3	GO:0071586; CAAX-box protein processing; biological_process	GO:0004222; metalloendopeptidase activity; molecular_function	GO:0016020; membrane; cellular_component
HJ.16_GM000736	7	GO:0032259; methylation; biological_process	GO:0009312; oligosaccharide biosynthetic process; biological_process	GO:0106370; protein-L-histidine N-pros-methyltransferase activity; molecular_function	GO:0006400; tRNA modification; biological_process	GO:0008168; methyltransferase activity; molecular_function	GO:0008757; S-adenosylmethionine-dependent methyltransferase activity; molecular_function	GO:0008176; tRNA (guanine(46)-N7)-methyltransferase activity; molecular_function
HJ.16_GM000738	1	GO:0008484; sulfuric ester hydrolase activity; molecular_function
HJ.16_GM000739	5	GO:0019348; dolichol metabolic process; biological_process	GO:0009058; biosynthetic process; biological_process	GO:0030234; enzyme regulator activity; molecular_function	GO:0005789; endoplasmic reticulum membrane; cellular_component	GO:0070567; cytidylyltransferase activity; molecular_function
HJ.16_GM000740	3	GO:0016616; oxidoreductase activity, acting on the CH-OH group of donors, NAD or NADP as acceptor; molecular_function	GO:0003854; 3-beta-hydroxy-delta5-steroid dehydrogenase activity; molecular_function	GO:0006694; steroid biosynthetic process; biological_process
HJ.16_GM000741	1	GO:0016757; glycosyltransferase activity; molecular_function
HJ.16_GM000742	1	GO:0016757; glycosyltransferase activity; molecular_function
HJ.16_GM000744	3	GO:0016020; membrane; cellular_component	GO:0022857; transmembrane transporter activity; molecular_function	GO:0055085; transmembrane transport; biological_process
HJ.16_GM000745	4	GO:0022857; transmembrane transporter activity; molecular_function	GO:0009847; spore germination; biological_process	GO:0016020; membrane; cellular_component	GO:0055085; transmembrane transport; biological_process
HJ.16_GM000746	1	GO:0016491; oxidoreductase activity; molecular_function
HJ.16_GM000747	34	GO:0046873; metal ion transmembrane transporter activity; molecular_function	GO:0045995; regulation of embryonic development; biological_process	GO:0046813; receptor-mediated virion attachment to host cell; biological_process	GO:0000775; chromosome, centromeric region; cellular_component	GO:0030168; platelet activation; biological_process	GO:0019064; fusion of virus membrane with host plasma membrane; biological_process	GO:0030334; regulation of cell migration; biological_process	GO:0030155; regulation of cell adhesion; biological_process	GO:0042729; DASH complex; cellular_component	GO:0005198; NA	GO:0008017; microtubule binding; molecular_function	GO:0019031; viral envelope; cellular_component	GO:0051258; protein polymerization; biological_process	GO:0000278; mitotic cell cycle; biological_process	GO:0072686; mitotic spindle; cellular_component	GO:0007155; cell adhesion; biological_process	GO:0007165; signal transduction; biological_process	GO:0019028; viral capsid; cellular_component	GO:0005801; cis-Golgi network; cellular_component	GO:0006886; intracellular protein transport; biological_process	GO:0005577; fibrinogen complex; cellular_component	GO:0009306; protein secretion; biological_process	GO:0075509; endocytosis involved in viral entry into host cell; biological_process	GO:0005102; signaling receptor binding; molecular_function	GO:0007059; chromosome segregation; biological_process	GO:0039679; viral occlusion body; cellular_component	GO:0055085; transmembrane transport; biological_process	GO:0051301; cell division; biological_process	GO:0055036; virion membrane; cellular_component	GO:0039654; fusion of virus membrane with host endosome membrane; biological_process	GO:0005634; nucleus; cellular_component	GO:0042254; ribosome biogenesis; biological_process	GO:0016020; membrane; cellular_component	GO:0030001; metal ion transport; biological_process
HJ.16_GM000748	1	GO:0016491; oxidoreductase activity; molecular_function
HJ.16_GM000749	1	GO:0005515; protein binding; molecular_function
HJ.16_GM000750	13	GO:0005525; GTP binding; molecular_function	GO:0005524; ATP binding; molecular_function	GO:0043531; ADP binding; molecular_function	GO:0003723; RNA binding; molecular_function	GO:0003924; GTPase activity; molecular_function	GO:0006614; SRP-dependent cotranslational protein targeting to membrane; biological_process	GO:0007186; G protein-coupled receptor signaling pathway; biological_process	GO:0031683; G-protein beta/gamma-subunit complex binding; molecular_function	GO:0003677; DNA binding; molecular_function	GO:0019001; guanyl nucleotide binding; molecular_function	GO:0017111; ribonucleoside triphosphate phosphatase activity; molecular_function	GO:0003724; RNA helicase activity; molecular_function	GO:0016887; ATP hydrolysis activity; molecular_function
HJ.16_GM000751	2	GO:0003677; DNA binding; molecular_function	GO:0006355; regulation of DNA-templated transcription; biological_process
HJ.16_GM000752	2	GO:0055085; transmembrane transport; biological_process	GO:0022857; transmembrane transporter activity; molecular_function
HJ.16_GM000753	14	GO:0016887; ATP hydrolysis activity; molecular_function	GO:0003677; DNA binding; molecular_function	GO:0006777; Mo-molybdopterin cofactor biosynthetic process; biological_process	GO:0007059; chromosome segregation; biological_process	GO:0003724; RNA helicase activity; molecular_function	GO:0009295; nucleoid; cellular_component	GO:0000166; nucleotide binding; molecular_function	GO:0003924; GTPase activity; molecular_function	GO:0002949; tRNA threonylcarbamoyladenosine modification; biological_process	GO:0005524; ATP binding; molecular_function	GO:0005525; GTP binding; molecular_function	GO:0003723; RNA binding; molecular_function	GO:0043531; ADP binding; molecular_function	GO:0030261; chromosome condensation; biological_process
HJ.16_GM000754	10	GO:0003677; DNA binding; molecular_function	GO:0016787; hydrolase activity; molecular_function	GO:0016887; ATP hydrolysis activity; molecular_function	GO:0016020; membrane; cellular_component	GO:0004386; helicase activity; molecular_function	GO:0006139; nucleobase-containing compound metabolic process; biological_process	GO:0016818; hydrolase activity, acting on acid anhydrides, in phosphorus-containing anhydrides; molecular_function	GO:0005524; ATP binding; molecular_function	GO:0003676; nucleic acid binding; molecular_function	GO:0017038; protein import; biological_process
HJ.16_GM000755	1	GO:0016747; acyltransferase activity, transferring groups other than amino-acyl groups; molecular_function
HJ.16_GM000756	4	GO:0006520; amino acid metabolic process; biological_process	GO:0008839; 4-hydroxy-tetrahydrodipicolinate reductase; molecular_function	GO:0009089; lysine biosynthetic process via diaminopimelate; biological_process	GO:0016491; oxidoreductase activity; molecular_function
HJ.16_GM000757	2	GO:0005634; nucleus; cellular_component	GO:0045893; positive regulation of DNA-templated transcription; biological_process
HJ.16_GM000760	3	GO:0022857; transmembrane transporter activity; molecular_function	GO:0016020; membrane; cellular_component	GO:0055085; transmembrane transport; biological_process
HJ.16_GM000765	4	GO:0005778; peroxisomal membrane; cellular_component	GO:0045046; protein import into peroxisome membrane; biological_process	GO:0006355; regulation of DNA-templated transcription; biological_process	GO:0044877; protein-containing complex binding; molecular_function
HJ.16_GM000766	5	GO:0003677; DNA binding; molecular_function	GO:0006355; regulation of DNA-templated transcription; biological_process	GO:0006352; DNA-templated transcription initiation; biological_process	GO:0000160; phosphorelay signal transduction system; biological_process	GO:0003700; DNA-binding transcription factor activity; molecular_function
HJ.16_GM000768	2	GO:0055085; transmembrane transport; biological_process	GO:0016020; membrane; cellular_component
HJ.16_GM000770	4	GO:0004517; nitric-oxide synthase activity; molecular_function	GO:0005198; NA	GO:0006809; nitric oxide biosynthetic process; biological_process	GO:0044423; NA
HJ.16_GM000772	3	GO:0030151; molybdenum ion binding; molecular_function	GO:0003824; NA	GO:0030170; pyridoxal phosphate binding; molecular_function
HJ.16_GM000774	1	GO:1990397; queuosine salvage; biological_process
HJ.16_GM000777	3	GO:0008982; protein-N(PI)-phosphohistidine-sugar phosphotransferase activity; molecular_function	GO:0016020; membrane; cellular_component	GO:0009401; phosphoenolpyruvate-dependent sugar phosphotransferase system; biological_process
HJ.16_GM000779	1	GO:0008484; sulfuric ester hydrolase activity; molecular_function
HJ.16_GM000785	6	GO:0015979; photosynthesis; biological_process	GO:0009401; phosphoenolpyruvate-dependent sugar phosphotransferase system; biological_process	GO:0005783; endoplasmic reticulum; cellular_component	GO:0016020; membrane; cellular_component	GO:0008982; protein-N(PI)-phosphohistidine-sugar phosphotransferase activity; molecular_function	GO:0009522; photosystem I; cellular_component
HJ.16_GM000786	3	GO:0043169; cation binding; molecular_function	GO:0005975; carbohydrate metabolic process; biological_process	GO:0003824; NA
HJ.16_GM000787	3	GO:0006355; regulation of DNA-templated transcription; biological_process	GO:0003677; DNA binding; molecular_function	GO:0003700; DNA-binding transcription factor activity; molecular_function
HJ.16_GM000790	1	GO:0003676; nucleic acid binding; molecular_function
HJ.16_GM000792	2	GO:0009166; nucleotide catabolic process; biological_process	GO:0016787; hydrolase activity; molecular_function
HJ.16_GM000793	5	GO:0016787; hydrolase activity; molecular_function	GO:0003824; NA	GO:0042819; vitamin B6 biosynthetic process; biological_process	GO:0042823; pyridoxal phosphate biosynthetic process; biological_process	GO:0004359; glutaminase activity; molecular_function
HJ.16_GM000794	2	GO:0006355; regulation of DNA-templated transcription; biological_process	GO:0003677; DNA binding; molecular_function
HJ.16_GM000795	1	GO:0004764; shikimate 3-dehydrogenase (NADP+) activity; molecular_function
HJ.16_GM000796	1	GO:0003855; 3-dehydroquinate dehydratase activity; molecular_function
HJ.16_GM000797	3	GO:0016020; membrane; cellular_component	GO:0022857; transmembrane transporter activity; molecular_function	GO:0055085; transmembrane transport; biological_process
HJ.16_GM000798	3	GO:0008201; heparin binding; molecular_function	GO:0050750; low-density lipoprotein particle receptor binding; molecular_function	GO:0005783; endoplasmic reticulum; cellular_component
HJ.16_GM000800	2	GO:0007166; cell surface receptor signaling pathway; biological_process	GO:0005515; protein binding; molecular_function
HJ.16_GM000803	3	GO:0055085; transmembrane transport; biological_process	GO:0016020; membrane; cellular_component	GO:0022857; transmembrane transporter activity; molecular_function
HJ.16_GM000804	3	GO:0016747; acyltransferase activity, transferring groups other than amino-acyl groups; molecular_function	GO:0055085; transmembrane transport; biological_process	GO:0016020; membrane; cellular_component
HJ.16_GM000806	2	GO:0055085; transmembrane transport; biological_process	GO:0016020; membrane; cellular_component
HJ.16_GM000807	2	GO:0051536; iron-sulfur cluster binding; molecular_function	GO:0003824; NA
HJ.16_GM000809	3	GO:0005975; carbohydrate metabolic process; biological_process	GO:0016810; hydrolase activity, acting on carbon-nitrogen (but not peptide) bonds; molecular_function	GO:0036094; small molecule binding; molecular_function
HJ.16_GM000810	11	GO:0016491; oxidoreductase activity; molecular_function	GO:0016616; oxidoreductase activity, acting on the CH-OH group of donors, NAD or NADP as acceptor; molecular_function	GO:0046168; glycerol-3-phosphate catabolic process; biological_process	GO:0051287; NAD binding; molecular_function	GO:0030288; outer membrane-bounded periplasmic space; cellular_component	GO:0071555; cell wall organization; biological_process	GO:0050661; NADP binding; molecular_function	GO:0006813; potassium ion transport; biological_process	GO:0070403; NAD+ binding; molecular_function	GO:0006631; fatty acid metabolic process; biological_process	GO:0000166; nucleotide binding; molecular_function
HJ.16_GM000812	6	GO:0055085; transmembrane transport; biological_process	GO:0046873; metal ion transmembrane transporter activity; molecular_function	GO:0009036; type II site-specific deoxyribonuclease activity; molecular_function	GO:0009307; DNA restriction-modification system; biological_process	GO:0016020; membrane; cellular_component	GO:0030001; metal ion transport; biological_process
HJ.16_GM000813	1	GO:0006284; base-excision repair; biological_process
HJ.16_GM000814	7	GO:0008173; RNA methyltransferase activity; molecular_function	GO:0009452; 7-methylguanosine RNA capping; biological_process	GO:0001510; RNA methylation; biological_process	GO:0016491; oxidoreductase activity; molecular_function	GO:0008168; methyltransferase activity; molecular_function	GO:0006396; RNA processing; biological_process	GO:0008757; S-adenosylmethionine-dependent methyltransferase activity; molecular_function
HJ.16_GM000815	2	GO:0031965; nuclear membrane; cellular_component	GO:0055088; lipid homeostasis; biological_process
HJ.16_GM000819	5	GO:0016624; oxidoreductase activity, acting on the aldehyde or oxo group of donors, disulfide as acceptor; molecular_function	GO:0016114; terpenoid biosynthetic process; biological_process	GO:0003824; NA	GO:0030976; thiamine pyrophosphate binding; molecular_function	GO:0008661; 1-deoxy-D-xylulose-5-phosphate synthase activity; molecular_function
HJ.16_GM000821	5	GO:0006213; pyrimidine nucleoside metabolic process; biological_process	GO:0003746; translation elongation factor activity; molecular_function	GO:0016746; acyltransferase activity; molecular_function	GO:0016763; pentosyltransferase activity; molecular_function	GO:0006414; translational elongation; biological_process
HJ.16_GM000822	8	GO:0006631; fatty acid metabolic process; biological_process	GO:0071949; FAD binding; molecular_function	GO:0004497; monooxygenase activity; molecular_function	GO:0006813; potassium ion transport; biological_process	GO:0070403; NAD+ binding; molecular_function	GO:0016616; oxidoreductase activity, acting on the CH-OH group of donors, NAD or NADP as acceptor; molecular_function	GO:0016491; oxidoreductase activity; molecular_function	GO:0051287; NAD binding; molecular_function
HJ.16_GM000823	8	GO:0008134; transcription factor binding; molecular_function	GO:0005524; ATP binding; molecular_function	GO:0005515; protein binding; molecular_function	GO:0043565; sequence-specific DNA binding; molecular_function	GO:0032508; DNA duplex unwinding; biological_process	GO:0006355; regulation of DNA-templated transcription; biological_process	GO:0003677; DNA binding; molecular_function	GO:0016887; ATP hydrolysis activity; molecular_function
HJ.16_GM000824	2	GO:0042601; endospore-forming forespore; cellular_component	GO:0030436; asexual sporulation; biological_process
HJ.16_GM000825	2	GO:0004553; hydrolase activity, hydrolyzing O-glycosyl compounds; molecular_function	GO:0005975; carbohydrate metabolic process; biological_process
HJ.16_GM000826	4	GO:0003700; DNA-binding transcription factor activity; molecular_function	GO:0097367; carbohydrate derivative binding; molecular_function	GO:1901135; carbohydrate derivative metabolic process; biological_process	GO:0006355; regulation of DNA-templated transcription; biological_process
HJ.16_GM000827	3	GO:0009401; phosphoenolpyruvate-dependent sugar phosphotransferase system; biological_process	GO:0016020; membrane; cellular_component	GO:0008982; protein-N(PI)-phosphohistidine-sugar phosphotransferase activity; molecular_function
HJ.16_GM000829	10	GO:0000166; nucleotide binding; molecular_function	GO:0005524; ATP binding; molecular_function	GO:0005525; GTP binding; molecular_function	GO:0055085; transmembrane transport; biological_process	GO:0043531; ADP binding; molecular_function	GO:0016887; ATP hydrolysis activity; molecular_function	GO:0016020; membrane; cellular_component	GO:0003677; DNA binding; molecular_function	GO:0140359; ABC-type transporter activity; molecular_function	GO:0006302; double-strand break repair; biological_process
HJ.16_GM000830	13	GO:0006276; plasmid maintenance; biological_process	GO:0016020; membrane; cellular_component	GO:0016887; ATP hydrolysis activity; molecular_function	GO:0016301; kinase activity; molecular_function	GO:0140359; ABC-type transporter activity; molecular_function	GO:0006614; SRP-dependent cotranslational protein targeting to membrane; biological_process	GO:0016787; hydrolase activity; molecular_function	GO:0003677; DNA binding; molecular_function	GO:0002949; tRNA threonylcarbamoyladenosine modification; biological_process	GO:0055085; transmembrane transport; biological_process	GO:0003676; nucleic acid binding; molecular_function	GO:0005525; GTP binding; molecular_function	GO:0005524; ATP binding; molecular_function
HJ.16_GM000831	5	GO:0016020; membrane; cellular_component	GO:0045263; proton-transporting ATP synthase complex, coupling factor F(o); cellular_component	GO:0015986; proton motive force-driven ATP synthesis; biological_process	GO:0030416; methylamine metabolic process; biological_process	GO:0015078; proton transmembrane transporter activity; molecular_function
HJ.16_GM000833	4	GO:0016020; membrane; cellular_component	GO:0006122; mitochondrial electron transport, ubiquinol to cytochrome c; biological_process	GO:0005750; mitochondrial respiratory chain complex III; cellular_component	GO:0016765; transferase activity, transferring alkyl or aryl (other than methyl) groups; molecular_function
HJ.16_GM000834	2	GO:0016020; membrane; cellular_component	GO:0016765; transferase activity, transferring alkyl or aryl (other than methyl) groups; molecular_function
HJ.16_GM000835	2	GO:0003677; DNA binding; molecular_function	GO:0006274; DNA replication termination; biological_process
HJ.16_GM000837	1	GO:0016491; oxidoreductase activity; molecular_function
HJ.16_GM000838	1	GO:0016747; acyltransferase activity, transferring groups other than amino-acyl groups; molecular_function
HJ.16_GM000839	4	GO:0016772; transferase activity, transferring phosphorus-containing groups; molecular_function	GO:0016310; phosphorylation; biological_process	GO:0016301; kinase activity; molecular_function	GO:0005524; ATP binding; molecular_function
HJ.16_GM000841	1	GO:0046872; metal ion binding; molecular_function
HJ.16_GM000842	3	GO:0055085; transmembrane transport; biological_process	GO:0016020; membrane; cellular_component	GO:0022857; transmembrane transporter activity; molecular_function
HJ.16_GM000843	5	GO:0003700; DNA-binding transcription factor activity; molecular_function	GO:0006511; ubiquitin-dependent protein catabolic process; biological_process	GO:0006355; regulation of DNA-templated transcription; biological_process	GO:0003677; DNA binding; molecular_function	GO:0031625; ubiquitin protein ligase binding; molecular_function
HJ.16_GM000844	2	GO:0006122; mitochondrial electron transport, ubiquinol to cytochrome c; biological_process	GO:0005750; mitochondrial respiratory chain complex III; cellular_component
HJ.16_GM000845	6	GO:0031419; cobalamin binding; molecular_function	GO:0016836; hydro-lyase activity; molecular_function	GO:0009089; lysine biosynthetic process via diaminopimelate; biological_process	GO:0009058; biosynthetic process; biological_process	GO:0003824; NA	GO:0008837; diaminopimelate epimerase activity; molecular_function
HJ.16_GM000847	1	GO:0023052; signaling; biological_process
HJ.16_GM000849	5	GO:0006694; steroid biosynthetic process; biological_process	GO:0003854; 3-beta-hydroxy-delta5-steroid dehydrogenase activity; molecular_function	GO:0051287; NAD binding; molecular_function	GO:0016616; oxidoreductase activity, acting on the CH-OH group of donors, NAD or NADP as acceptor; molecular_function	GO:0046168; glycerol-3-phosphate catabolic process; biological_process
HJ.16_GM000850	4	GO:0015074; DNA integration; biological_process	GO:0006310; DNA recombination; biological_process	GO:0006282; regulation of DNA repair; biological_process	GO:0003677; DNA binding; molecular_function
HJ.16_GM000852	2	GO:0022857; transmembrane transporter activity; molecular_function	GO:0055085; transmembrane transport; biological_process
HJ.16_GM000854	2	GO:0006508; proteolysis; biological_process	GO:0004252; serine-type endopeptidase activity; molecular_function
HJ.16_GM000855	2	GO:0030436; asexual sporulation; biological_process	GO:0042601; endospore-forming forespore; cellular_component
HJ.16_GM000857	1	GO:0005515; protein binding; molecular_function
HJ.16_GM000858	4	GO:0016020; membrane; cellular_component	GO:0050909; sensory perception of taste; biological_process	GO:0030416; methylamine metabolic process; biological_process	GO:0006629; lipid metabolic process; biological_process
HJ.16_GM000859	2	GO:0016787; hydrolase activity; molecular_function	GO:0016788; hydrolase activity, acting on ester bonds; molecular_function
HJ.16_GM000864	3	GO:0051539; 4 iron, 4 sulfur cluster binding; molecular_function	GO:0006284; base-excision repair; biological_process	GO:0003677; DNA binding; molecular_function
HJ.16_GM000867	1	GO:0030435; sporulation resulting in formation of a cellular spore; biological_process
HJ.16_GM000869	1	GO:0031511; Mis6-Sim4 complex; cellular_component
HJ.16_GM000871	9	GO:0003924; GTPase activity; molecular_function	GO:0005524; ATP binding; molecular_function	GO:0003676; nucleic acid binding; molecular_function	GO:0005525; GTP binding; molecular_function	GO:0055085; transmembrane transport; biological_process	GO:0043531; ADP binding; molecular_function	GO:0016020; membrane; cellular_component	GO:0140359; ABC-type transporter activity; molecular_function	GO:0016301; kinase activity; molecular_function
HJ.16_GM000872	3	GO:0005886; plasma membrane; cellular_component	GO:0022857; transmembrane transporter activity; molecular_function	GO:0055085; transmembrane transport; biological_process
HJ.16_GM000873	2	GO:0008483; transaminase activity; molecular_function	GO:0030170; pyridoxal phosphate binding; molecular_function
HJ.16_GM000874	2	GO:0016209; NA	GO:0016491; oxidoreductase activity; molecular_function
HJ.16_GM000875	2	GO:0003700; DNA-binding transcription factor activity; molecular_function	GO:0006355; regulation of DNA-templated transcription; biological_process
HJ.16_GM000876	5	GO:0006412; translation; biological_process	GO:0005840; ribosome; cellular_component	GO:0051604; protein maturation; biological_process	GO:0016151; nickel cation binding; molecular_function	GO:0003735; structural constituent of ribosome; molecular_function
HJ.16_GM000880	1	GO:0016020; membrane; cellular_component
HJ.16_GM000881	3	GO:0006508; proteolysis; biological_process	GO:0003824; NA	GO:0008236; serine-type peptidase activity; molecular_function
HJ.16_GM000882	2	GO:0051536; iron-sulfur cluster binding; molecular_function	GO:0009228; thiamine biosynthetic process; biological_process
HJ.16_GM000883	2	GO:0050660; flavin adenine dinucleotide binding; molecular_function	GO:0016491; oxidoreductase activity; molecular_function
HJ.16_GM000886	2	GO:0004096; catalase activity; molecular_function	GO:0020037; heme binding; molecular_function
HJ.16_GM000887	1	GO:0016787; hydrolase activity; molecular_function
HJ.16_GM000889	7	GO:0016887; ATP hydrolysis activity; molecular_function	GO:0006576; biogenic amine metabolic process; biological_process	GO:0003924; GTPase activity; molecular_function	GO:0005525; GTP binding; molecular_function	GO:0005524; ATP binding; molecular_function	GO:0017111; ribonucleoside triphosphate phosphatase activity; molecular_function	GO:0043531; ADP binding; molecular_function
HJ.16_GM000890	5	GO:0043190; ATP-binding cassette (ABC) transporter complex; cellular_component	GO:0055085; transmembrane transport; biological_process	GO:0022857; transmembrane transporter activity; molecular_function	GO:0004852; uroporphyrinogen-III synthase activity; molecular_function	GO:0033014; tetrapyrrole biosynthetic process; biological_process
HJ.16_GM000891	2	GO:0055085; transmembrane transport; biological_process	GO:0016020; membrane; cellular_component
HJ.16_GM000892	1	GO:0016705; oxidoreductase activity, acting on paired donors, with incorporation or reduction of molecular oxygen; molecular_function
HJ.16_GM000894	3	GO:0003735; structural constituent of ribosome; molecular_function	GO:0005840; ribosome; cellular_component	GO:0006412; translation; biological_process
HJ.16_GM000897	2	GO:0003723; RNA binding; molecular_function	GO:0004826; phenylalanine-tRNA ligase activity; molecular_function
HJ.16_GM000898	1	GO:0005515; protein binding; molecular_function
HJ.16_GM000900	3	GO:0003723; RNA binding; molecular_function	GO:0006396; RNA processing; biological_process	GO:0008173; RNA methyltransferase activity; molecular_function
HJ.16_GM000906	4	GO:0006355; regulation of DNA-templated transcription; biological_process	GO:0005524; ATP binding; molecular_function	GO:0008134; transcription factor binding; molecular_function	GO:0016887; ATP hydrolysis activity; molecular_function
HJ.16_GM000909	3	GO:0006355; regulation of DNA-templated transcription; biological_process	GO:0004519; endonuclease activity; molecular_function	GO:0003700; DNA-binding transcription factor activity; molecular_function
HJ.16_GM000910	2	GO:0055085; transmembrane transport; biological_process	GO:0016763; pentosyltransferase activity; molecular_function
HJ.16_GM000911	3	GO:0016020; membrane; cellular_component	GO:0022857; transmembrane transporter activity; molecular_function	GO:0055085; transmembrane transport; biological_process
HJ.16_GM000912	2	GO:0010181; FMN binding; molecular_function	GO:0016491; oxidoreductase activity; molecular_function
HJ.16_GM000913	2	GO:0016020; membrane; cellular_component	GO:0006811; monoatomic ion transport; biological_process
HJ.16_GM000915	5	GO:0006355; regulation of DNA-templated transcription; biological_process	GO:0004252; serine-type endopeptidase activity; molecular_function	GO:0003677; DNA binding; molecular_function	GO:0003700; DNA-binding transcription factor activity; molecular_function	GO:0006508; proteolysis; biological_process
HJ.16_GM000916	3	GO:0016887; ATP hydrolysis activity; molecular_function	GO:0006302; double-strand break repair; biological_process	GO:0005524; ATP binding; molecular_function
HJ.16_GM000917	6	GO:0006302; double-strand break repair; biological_process	GO:0005524; ATP binding; molecular_function	GO:0006614; SRP-dependent cotranslational protein targeting to membrane; biological_process	GO:0005525; GTP binding; molecular_function	GO:0002949; tRNA threonylcarbamoyladenosine modification; biological_process	GO:0016887; ATP hydrolysis activity; molecular_function
HJ.16_GM000918	3	GO:0016020; membrane; cellular_component	GO:0140359; ABC-type transporter activity; molecular_function	GO:0055085; transmembrane transport; biological_process
HJ.16_GM000919	1	GO:0003676; nucleic acid binding; molecular_function
HJ.16_GM000921	5	GO:0000155; phosphorelay sensor kinase activity; molecular_function	GO:0016020; membrane; cellular_component	GO:0004673; protein histidine kinase activity; molecular_function	GO:0000160; phosphorelay signal transduction system; biological_process	GO:0071555; cell wall organization; biological_process
HJ.16_GM000922	2	GO:0015293; symporter activity; molecular_function	GO:0016020; membrane; cellular_component
HJ.16_GM000924	1	GO:0016020; membrane; cellular_component
HJ.16_GM000927	2	GO:0009166; nucleotide catabolic process; biological_process	GO:0016787; hydrolase activity; molecular_function
HJ.16_GM000929	4	GO:0009451; RNA modification; biological_process	GO:0009982; pseudouridine synthase activity; molecular_function	GO:0001522; pseudouridine synthesis; biological_process	GO:0003723; RNA binding; molecular_function
HJ.16_GM000931	1	GO:0005515; protein binding; molecular_function
HJ.16_GM000933	2	GO:0006807; nitrogen compound metabolic process; biological_process	GO:0016747; acyltransferase activity, transferring groups other than amino-acyl groups; molecular_function
HJ.16_GM000934	4	GO:0016829; lyase activity; molecular_function	GO:0006520; amino acid metabolic process; biological_process	GO:0008483; transaminase activity; molecular_function	GO:0030170; pyridoxal phosphate binding; molecular_function
HJ.16_GM000935	8	GO:0006355; regulation of DNA-templated transcription; biological_process	GO:0006071; glycerol metabolic process; biological_process	GO:0016491; oxidoreductase activity; molecular_function	GO:0003824; NA	GO:0000105; histidine biosynthetic process; biological_process	GO:0005737; cytoplasm; cellular_component	GO:0018580; nitronate monooxygenase activity; molecular_function	GO:0016627; oxidoreductase activity, acting on the CH-CH group of donors; molecular_function
HJ.16_GM000936	5	GO:0016020; membrane; cellular_component	GO:0009271; phage shock; biological_process	GO:0006355; regulation of DNA-templated transcription; biological_process	GO:0015267; channel activity; molecular_function	GO:0055085; transmembrane transport; biological_process
HJ.16_GM000937	2	GO:0005975; carbohydrate metabolic process; biological_process	GO:0016301; kinase activity; molecular_function
HJ.16_GM000938	3	GO:0016491; oxidoreductase activity; molecular_function	GO:0070403; NAD+ binding; molecular_function	GO:0006631; fatty acid metabolic process; biological_process
HJ.16_GM000939	3	GO:0071704; organic substance metabolic process; biological_process	GO:0005975; carbohydrate metabolic process; biological_process	GO:0016868; intramolecular phosphotransferase activity; molecular_function
HJ.16_GM000940	10	GO:0005515; protein binding; molecular_function	GO:0000160; phosphorelay signal transduction system; biological_process	GO:0008990; rRNA (guanine-N2-)-methyltransferase activity; molecular_function	GO:0005525; GTP binding; molecular_function	GO:0042597; periplasmic space; cellular_component	GO:0031167; rRNA methylation; biological_process	GO:0000155; phosphorelay sensor kinase activity; molecular_function	GO:0016020; membrane; cellular_component	GO:0046983; protein dimerization activity; molecular_function	GO:0003677; DNA binding; molecular_function
HJ.16_GM000941	7	GO:0003700; DNA-binding transcription factor activity; molecular_function	GO:0016987; sigma factor activity; molecular_function	GO:0000160; phosphorelay signal transduction system; biological_process	GO:0006355; regulation of DNA-templated transcription; biological_process	GO:0006352; DNA-templated transcription initiation; biological_process	GO:0006813; potassium ion transport; biological_process	GO:0003677; DNA binding; molecular_function
HJ.16_GM000942	1	GO:0016491; oxidoreductase activity; molecular_function
HJ.16_GM000945	5	GO:0008201; heparin binding; molecular_function	GO:0050750; low-density lipoprotein particle receptor binding; molecular_function	GO:0005783; endoplasmic reticulum; cellular_component	GO:0003677; DNA binding; molecular_function	GO:0016192; vesicle-mediated transport; biological_process
HJ.16_GM000946	3	GO:0003700; DNA-binding transcription factor activity; molecular_function	GO:0003677; DNA binding; molecular_function	GO:0006355; regulation of DNA-templated transcription; biological_process
HJ.16_GM000949	4	GO:0008484; sulfuric ester hydrolase activity; molecular_function	GO:0003824; NA	GO:0046872; metal ion binding; molecular_function	GO:0016791; phosphatase activity; molecular_function
HJ.16_GM000950	1	GO:0003676; nucleic acid binding; molecular_function
HJ.16_GM000951	2	GO:0003700; DNA-binding transcription factor activity; molecular_function	GO:0006355; regulation of DNA-templated transcription; biological_process
HJ.16_GM000952	4	GO:0006388; tRNA splicing, via endonucleolytic cleavage and ligation; biological_process	GO:0006099; tricarboxylic acid cycle; biological_process	GO:0046912; acyltransferase activity, acyl groups converted into alkyl on transfer; molecular_function	GO:0000213; tRNA-intron endonuclease activity; molecular_function
HJ.16_GM000953	1	GO:0046872; metal ion binding; molecular_function
HJ.16_GM000954	4	GO:0022857; transmembrane transporter activity; molecular_function	GO:0009847; spore germination; biological_process	GO:0016020; membrane; cellular_component	GO:0055085; transmembrane transport; biological_process
HJ.16_GM000955	3	GO:0071705; nitrogen compound transport; biological_process	GO:0022857; transmembrane transporter activity; molecular_function	GO:0016020; membrane; cellular_component
HJ.16_GM000957	1	GO:0019058; viral life cycle; biological_process
HJ.16_GM000958	5	GO:0003677; DNA binding; molecular_function	GO:0006355; regulation of DNA-templated transcription; biological_process	GO:0006352; DNA-templated transcription initiation; biological_process	GO:0003700; DNA-binding transcription factor activity; molecular_function	GO:0016987; sigma factor activity; molecular_function
HJ.16_GM000959	2	GO:0016746; acyltransferase activity; molecular_function	GO:0016540; protein autoprocessing; biological_process
HJ.16_GM000961	1	GO:0006357; regulation of transcription by RNA polymerase II; biological_process
HJ.16_GM000962	5	GO:0006520; amino acid metabolic process; biological_process	GO:0030170; pyridoxal phosphate binding; molecular_function	GO:0019346; transsulfuration; biological_process	GO:0009058; biosynthetic process; biological_process	GO:0016829; lyase activity; molecular_function
HJ.16_GM000963	3	GO:0006633; fatty acid biosynthetic process; biological_process	GO:0004315; 3-oxoacyl-[acyl-carrier-protein] synthase activity; molecular_function	GO:0016747; acyltransferase activity, transferring groups other than amino-acyl groups; molecular_function
HJ.16_GM000966	1	GO:0016020; membrane; cellular_component
HJ.16_GM000967	1	GO:0016020; membrane; cellular_component
HJ.16_GM000968	2	GO:0006629; lipid metabolic process; biological_process	GO:0008081; phosphoric diester hydrolase activity; molecular_function
HJ.16_GM000970	2	GO:0055085; transmembrane transport; biological_process	GO:0016020; membrane; cellular_component
HJ.16_GM000971	4	GO:0008270; zinc ion binding; molecular_function	GO:0070403; NAD+ binding; molecular_function	GO:0030976; thiamine pyrophosphate binding; molecular_function	GO:0000287; magnesium ion binding; molecular_function
HJ.16_GM000972	4	GO:0006935; chemotaxis; biological_process	GO:0007165; signal transduction; biological_process	GO:0016810; hydrolase activity, acting on carbon-nitrogen (but not peptide) bonds; molecular_function	GO:0005975; carbohydrate metabolic process; biological_process
HJ.16_GM000973	1	GO:0003824; NA
HJ.16_GM000974	1	GO:0003677; DNA binding; molecular_function
HJ.16_GM000979	10	GO:0002949; tRNA threonylcarbamoyladenosine modification; biological_process	GO:0055085; transmembrane transport; biological_process	GO:0005525; GTP binding; molecular_function	GO:0005524; ATP binding; molecular_function	GO:0043531; ADP binding; molecular_function	GO:0016020; membrane; cellular_component	GO:0016887; ATP hydrolysis activity; molecular_function	GO:0140359; ABC-type transporter activity; molecular_function	GO:0006302; double-strand break repair; biological_process	GO:0006777; Mo-molybdopterin cofactor biosynthetic process; biological_process
HJ.16_GM000980	9	GO:0003924; GTPase activity; molecular_function	GO:0005524; ATP binding; molecular_function	GO:0055085; transmembrane transport; biological_process	GO:0003676; nucleic acid binding; molecular_function	GO:0005525; GTP binding; molecular_function	GO:0016887; ATP hydrolysis activity; molecular_function	GO:0016020; membrane; cellular_component	GO:0006302; double-strand break repair; biological_process	GO:0140359; ABC-type transporter activity; molecular_function
HJ.16_GM000981	6	GO:0006813; potassium ion transport; biological_process	GO:0008839; 4-hydroxy-tetrahydrodipicolinate reductase; molecular_function	GO:0051287; NAD binding; molecular_function	GO:0009089; lysine biosynthetic process via diaminopimelate; biological_process	GO:0016491; oxidoreductase activity; molecular_function	GO:0016620; oxidoreductase activity, acting on the aldehyde or oxo group of donors, NAD or NADP as acceptor; molecular_function
HJ.16_GM000982	2	GO:0003690; double-stranded DNA binding; molecular_function	GO:0006265; DNA topological change; biological_process
HJ.16_GM000985	3	GO:0005524; ATP binding; molecular_function	GO:0004363; glutathione synthase activity; molecular_function	GO:0006750; glutathione biosynthetic process; biological_process
HJ.16_GM000986	5	GO:0036211; protein modification process; biological_process	GO:0004363; glutathione synthase activity; molecular_function	GO:0046872; metal ion binding; molecular_function	GO:0006750; glutathione biosynthetic process; biological_process	GO:0005524; ATP binding; molecular_function
HJ.16_GM000988	7	GO:0004673; protein histidine kinase activity; molecular_function	GO:0000160; phosphorelay signal transduction system; biological_process	GO:0006013; mannose metabolic process; biological_process	GO:0004559; alpha-mannosidase activity; molecular_function	GO:0005737; cytoplasm; cellular_component	GO:0006935; chemotaxis; biological_process	GO:0000155; phosphorelay sensor kinase activity; molecular_function
HJ.16_GM000989	2	GO:0005846; nuclear cap binding complex; cellular_component	GO:0005515; protein binding; molecular_function
HJ.16_GM000990	2	GO:0016020; membrane; cellular_component	GO:0044423; NA
HJ.16_GM000991	2	GO:0051536; iron-sulfur cluster binding; molecular_function	GO:0003824; NA
HJ.16_GM000992	1	GO:0016491; oxidoreductase activity; molecular_function
HJ.16_GM000993	5	GO:0015297; antiporter activity; molecular_function	GO:0016020; membrane; cellular_component	GO:1902600; proton transmembrane transport; biological_process	GO:0055085; transmembrane transport; biological_process	GO:0006812; monoatomic cation transport; biological_process
HJ.16_GM000994	2	GO:0008324; monoatomic cation transmembrane transporter activity; molecular_function	GO:0006813; potassium ion transport; biological_process
HJ.16_GM000998	3	GO:0016887; ATP hydrolysis activity; molecular_function	GO:0005524; ATP binding; molecular_function	GO:0006302; double-strand break repair; biological_process
HJ.16_GM000999	2	GO:0140359; ABC-type transporter activity; molecular_function	GO:0016020; membrane; cellular_component
HJ.16_GM001000	1	GO:0016787; hydrolase activity; molecular_function
HJ.16_GM001001	3	GO:0016887; ATP hydrolysis activity; molecular_function	GO:0005524; ATP binding; molecular_function	GO:0006302; double-strand break repair; biological_process
HJ.16_GM001002	1	GO:0003676; nucleic acid binding; molecular_function
HJ.16_GM001004	9	GO:0003700; DNA-binding transcription factor activity; molecular_function	GO:0005509; calcium ion binding; molecular_function	GO:0006355; regulation of DNA-templated transcription; biological_process	GO:0005737; cytoplasm; cellular_component	GO:0015031; protein transport; biological_process	GO:0006457; protein folding; biological_process	GO:0008733; L-arabinose isomerase activity; molecular_function	GO:0042173; regulation of sporulation resulting in formation of a cellular spore; biological_process	GO:0003755; peptidyl-prolyl cis-trans isomerase activity; molecular_function
HJ.16_GM001007	2	GO:0004482; mRNA 5'-cap (guanine-N7-)-methyltransferase activity; molecular_function	GO:0006370; 7-methylguanosine mRNA capping; biological_process
HJ.16_GM001010	2	GO:0006355; regulation of DNA-templated transcription; biological_process	GO:0003700; DNA-binding transcription factor activity; molecular_function
HJ.16_GM001011	45	GO:0042803; protein homodimerization activity; molecular_function	GO:0030168; platelet activation; biological_process	GO:0006355; regulation of DNA-templated transcription; biological_process	GO:0016272; prefoldin complex; cellular_component	GO:0006869; lipid transport; biological_process	GO:0009288; bacterial-type flagellum; cellular_component	GO:0005515; protein binding; molecular_function	GO:0048193; Golgi vesicle transport; biological_process	GO:0004803; transposase activity; molecular_function	GO:0009317; acetyl-CoA carboxylase complex; cellular_component	GO:0006397; mRNA processing; biological_process	GO:0008053; mitochondrial fusion; biological_process	GO:0017119; Golgi transport complex; cellular_component	GO:0051258; protein polymerization; biological_process	GO:0019031; viral envelope; cellular_component	GO:0042157; lipoprotein metabolic process; biological_process	GO:0003677; DNA binding; molecular_function	GO:0003924; GTPase activity; molecular_function	GO:0005198; NA	GO:0000774; adenyl-nucleotide exchange factor activity; molecular_function	GO:0008289; lipid binding; molecular_function	GO:0048870; cell motility; biological_process	GO:0005741; mitochondrial outer membrane; cellular_component	GO:0006313; DNA transposition; biological_process	GO:0003700; DNA-binding transcription factor activity; molecular_function	GO:0000445; THO complex part of transcription export complex; cellular_component	GO:0005102; signaling receptor binding; molecular_function	GO:0005577; fibrinogen complex; cellular_component	GO:0006457; protein folding; biological_process	GO:0019028; viral capsid; cellular_component	GO:0007155; cell adhesion; biological_process	GO:0019069; viral capsid assembly; biological_process	GO:0016020; membrane; cellular_component	GO:0051607; defense response to virus; biological_process	GO:0051082; unfolded protein binding; molecular_function	GO:0051087; protein-folding chaperone binding; molecular_function	GO:0003989; acetyl-CoA carboxylase activity; molecular_function	GO:0031083; BLOC-1 complex; cellular_component	GO:0031514; motile cilium; cellular_component	GO:0005815; microtubule organizing center; cellular_component	GO:0030133; transport vesicle; cellular_component	GO:0006633; fatty acid biosynthetic process; biological_process	GO:0006891; intra-Golgi vesicle-mediated transport; biological_process	GO:0016743; carboxyl- or carbamoyltransferase activity; molecular_function	GO:0005576; extracellular region; cellular_component
HJ.16_GM001013	1	GO:0006629; lipid metabolic process; biological_process
HJ.16_GM001015	3	GO:0006012; galactose metabolic process; biological_process	GO:0003824; NA	GO:0008108; UDP-glucose:hexose-1-phosphate uridylyltransferase activity; molecular_function
HJ.16_GM001016	5	GO:0016301; kinase activity; molecular_function	GO:0006302; double-strand break repair; biological_process	GO:0005525; GTP binding; molecular_function	GO:0005524; ATP binding; molecular_function	GO:0016887; ATP hydrolysis activity; molecular_function
HJ.16_GM001017	1	GO:0016020; membrane; cellular_component
HJ.16_GM001018	1	GO:0000165; MAPK cascade; biological_process
HJ.16_GM001019	1	GO:0016787; hydrolase activity; molecular_function
HJ.16_GM001022	1	GO:0008658; penicillin binding; molecular_function
HJ.16_GM001023	2	GO:0006779; porphyrin-containing compound biosynthetic process; biological_process	GO:0004853; uroporphyrinogen decarboxylase activity; molecular_function
HJ.16_GM001024	5	GO:0005840; ribosome; cellular_component	GO:0004325; ferrochelatase activity; molecular_function	GO:0006412; translation; biological_process	GO:0003735; structural constituent of ribosome; molecular_function	GO:0006783; heme biosynthetic process; biological_process
HJ.16_GM001025	5	GO:0016491; oxidoreductase activity; molecular_function	GO:0050151; oleate hydratase activity; molecular_function	GO:0004497; monooxygenase activity; molecular_function	GO:0071949; FAD binding; molecular_function	GO:0006631; fatty acid metabolic process; biological_process
HJ.16_GM001026	1	GO:0003677; DNA binding; molecular_function
HJ.16_GM001027	24	GO:0005102; signaling receptor binding; molecular_function	GO:0005515; protein binding; molecular_function	GO:0090529; cell septum assembly; biological_process	GO:0070206; protein trimerization; biological_process	GO:0045995; regulation of embryonic development; biological_process	GO:0019028; viral capsid; cellular_component	GO:0007155; cell adhesion; biological_process	GO:0007165; signal transduction; biological_process	GO:0072686; mitotic spindle; cellular_component	GO:0000145; exocyst; cellular_component	GO:0019905; syntaxin binding; molecular_function	GO:0000278; mitotic cell cycle; biological_process	GO:0017119; Golgi transport complex; cellular_component	GO:0016020; membrane; cellular_component	GO:0019031; viral envelope; cellular_component	GO:0140359; ABC-type transporter activity; molecular_function	GO:0005737; cytoplasm; cellular_component	GO:0043093; FtsZ-dependent cytokinesis; biological_process	GO:0006904; vesicle docking involved in exocytosis; biological_process	GO:0042729; DASH complex; cellular_component	GO:0005198; NA	GO:0030155; regulation of cell adhesion; biological_process	GO:0030334; regulation of cell migration; biological_process	GO:0006891; intra-Golgi vesicle-mediated transport; biological_process
HJ.16_GM001028	3	GO:0016747; acyltransferase activity, transferring groups other than amino-acyl groups; molecular_function	GO:0004315; 3-oxoacyl-[acyl-carrier-protein] synthase activity; molecular_function	GO:0006633; fatty acid biosynthetic process; biological_process
HJ.16_GM001029	10	GO:0007076; mitotic chromosome condensation; biological_process	GO:0000796; condensin complex; cellular_component	GO:0006425; glutaminyl-tRNA aminoacylation; biological_process	GO:0000166; nucleotide binding; molecular_function	GO:0005737; cytoplasm; cellular_component	GO:0016592; mediator complex; cellular_component	GO:0005524; ATP binding; molecular_function	GO:0004819; glutamine-tRNA ligase activity; molecular_function	GO:0006357; regulation of transcription by RNA polymerase II; biological_process	GO:0003712; transcription coregulator activity; molecular_function
HJ.16_GM001030	1	GO:0016787; hydrolase activity; molecular_function
HJ.16_GM001031	2	GO:0015293; symporter activity; molecular_function	GO:0016020; membrane; cellular_component
HJ.16_GM001034	2	GO:0003723; RNA binding; molecular_function	GO:0036211; protein modification process; biological_process
HJ.16_GM001035	9	GO:0016616; oxidoreductase activity, acting on the CH-OH group of donors, NAD or NADP as acceptor; molecular_function	GO:0016491; oxidoreductase activity; molecular_function	GO:0051287; NAD binding; molecular_function	GO:0008839; 4-hydroxy-tetrahydrodipicolinate reductase; molecular_function	GO:0003854; 3-beta-hydroxy-delta5-steroid dehydrogenase activity; molecular_function	GO:0016620; oxidoreductase activity, acting on the aldehyde or oxo group of donors, NAD or NADP as acceptor; molecular_function	GO:0009089; lysine biosynthetic process via diaminopimelate; biological_process	GO:0005525; GTP binding; molecular_function	GO:0006694; steroid biosynthetic process; biological_process
HJ.16_GM001037	4	GO:0003677; DNA binding; molecular_function	GO:0008270; zinc ion binding; molecular_function	GO:0006260; DNA replication; biological_process	GO:0003896; DNA primase activity; molecular_function
HJ.16_GM001038	3	GO:0004222; metalloendopeptidase activity; molecular_function	GO:0006508; proteolysis; biological_process	GO:0016020; membrane; cellular_component
HJ.16_GM001039	2	GO:0008236; serine-type peptidase activity; molecular_function	GO:0006508; proteolysis; biological_process
HJ.16_GM001041	2	GO:0016020; membrane; cellular_component	GO:0006506; GPI anchor biosynthetic process; biological_process
HJ.16_GM001044	3	GO:0004315; 3-oxoacyl-[acyl-carrier-protein] synthase activity; molecular_function	GO:0016747; acyltransferase activity, transferring groups other than amino-acyl groups; molecular_function	GO:0006633; fatty acid biosynthetic process; biological_process
HJ.16_GM001046	4	GO:0015878; biotin transport; biological_process	GO:0015225; biotin transmembrane transporter activity; molecular_function	GO:0022857; transmembrane transporter activity; molecular_function	GO:0005886; plasma membrane; cellular_component
HJ.16_GM001047	5	GO:0016020; membrane; cellular_component	GO:0020037; heme binding; molecular_function	GO:0019825; oxygen binding; molecular_function	GO:0007155; cell adhesion; biological_process	GO:0007165; signal transduction; biological_process
HJ.16_GM001048	6	GO:0016491; oxidoreductase activity; molecular_function	GO:0006813; potassium ion transport; biological_process	GO:0070403; NAD+ binding; molecular_function	GO:0071949; FAD binding; molecular_function	GO:0051537; 2 iron, 2 sulfur cluster binding; molecular_function	GO:0006631; fatty acid metabolic process; biological_process
HJ.16_GM001049	1	GO:0004488; methylenetetrahydrofolate dehydrogenase (NADP+) activity; molecular_function
HJ.16_GM001050	2	GO:0004620; phospholipase activity; molecular_function	GO:0009395; phospholipid catabolic process; biological_process
HJ.16_GM001051	1	GO:0030420; establishment of competence for transformation; biological_process
HJ.16_GM001057	2	GO:0042742; defense response to bacterium; biological_process	GO:0005576; extracellular region; cellular_component
HJ.16_GM001058	3	GO:0022857; transmembrane transporter activity; molecular_function	GO:0016020; membrane; cellular_component	GO:0055085; transmembrane transport; biological_process
HJ.16_GM001060	2	GO:0006270; DNA replication initiation; biological_process	GO:0003887; DNA-directed DNA polymerase activity; molecular_function
HJ.16_GM001061	1	GO:0016020; membrane; cellular_component
HJ.16_GM001062	2	GO:0004252; serine-type endopeptidase activity; molecular_function	GO:0006465; signal peptide processing; biological_process
HJ.16_GM001064	4	GO:0016491; oxidoreductase activity; molecular_function	GO:0006813; potassium ion transport; biological_process	GO:0071949; FAD binding; molecular_function	GO:0004497; monooxygenase activity; molecular_function
HJ.16_GM001065	3	GO:0003700; DNA-binding transcription factor activity; molecular_function	GO:0003677; DNA binding; molecular_function	GO:0006355; regulation of DNA-templated transcription; biological_process
HJ.16_GM001066	2	GO:0010468; regulation of gene expression; biological_process	GO:0016020; membrane; cellular_component
HJ.16_GM001067	6	GO:0055085; transmembrane transport; biological_process	GO:0016020; membrane; cellular_component	GO:0015858; nucleoside transport; biological_process	GO:0042765; GPI-anchor transamidase complex; cellular_component	GO:0022857; transmembrane transporter activity; molecular_function	GO:0005337; nucleoside transmembrane transporter activity; molecular_function
HJ.16_GM001068	4	GO:0003700; DNA-binding transcription factor activity; molecular_function	GO:0006355; regulation of DNA-templated transcription; biological_process	GO:0045892; negative regulation of DNA-templated transcription; biological_process	GO:0003677; DNA binding; molecular_function
HJ.16_GM001069	2	GO:0046872; metal ion binding; molecular_function	GO:0016491; oxidoreductase activity; molecular_function
HJ.16_GM001072	5	GO:0016887; ATP hydrolysis activity; molecular_function	GO:0003676; nucleic acid binding; molecular_function	GO:0003677; DNA binding; molecular_function	GO:0016787; hydrolase activity; molecular_function	GO:0005524; ATP binding; molecular_function
HJ.16_GM001073	1	GO:0016787; hydrolase activity; molecular_function
HJ.16_GM001074	4	GO:0006302; double-strand break repair; biological_process	GO:0005524; ATP binding; molecular_function	GO:0005525; GTP binding; molecular_function	GO:0016887; ATP hydrolysis activity; molecular_function
HJ.16_GM001075	3	GO:0004519; endonuclease activity; molecular_function	GO:0008270; zinc ion binding; molecular_function	GO:0003676; nucleic acid binding; molecular_function
HJ.16_GM001079	29	GO:0000775; chromosome, centromeric region; cellular_component	GO:0015986; proton motive force-driven ATP synthesis; biological_process	GO:0015078; proton transmembrane transporter activity; molecular_function	GO:0005577; fibrinogen complex; cellular_component	GO:0006357; regulation of transcription by RNA polymerase II; biological_process	GO:0075509; endocytosis involved in viral entry into host cell; biological_process	GO:0005102; signaling receptor binding; molecular_function	GO:0061630; ubiquitin protein ligase activity; molecular_function	GO:0030168; platelet activation; biological_process	GO:0019064; fusion of virus membrane with host plasma membrane; biological_process	GO:0019028; viral capsid; cellular_component	GO:0007155; cell adhesion; biological_process	GO:0046813; receptor-mediated virion attachment to host cell; biological_process	GO:0009288; bacterial-type flagellum; cellular_component	GO:0051258; protein polymerization; biological_process	GO:0003712; transcription coregulator activity; molecular_function	GO:0005634; nucleus; cellular_component	GO:0019031; viral envelope; cellular_component	GO:0031267; small GTPase binding; molecular_function	GO:0000276; mitochondrial proton-transporting ATP synthase complex, coupling factor F(o); cellular_component	GO:0000278; mitotic cell cycle; biological_process	GO:0051607; defense response to virus; biological_process	GO:0016020; membrane; cellular_component	GO:0016567; protein ubiquitination; biological_process	GO:0016592; mediator complex; cellular_component	GO:0055036; virion membrane; cellular_component	GO:0031083; BLOC-1 complex; cellular_component	GO:0039654; fusion of virus membrane with host endosome membrane; biological_process	GO:0005198; NA
HJ.16_GM001082	1	GO:0043937; regulation of sporulation; biological_process
HJ.16_GM001083	1	GO:0003824; NA
HJ.16_GM001087	2	GO:0004066; asparagine synthase (glutamine-hydrolyzing) activity; molecular_function	GO:0006529; asparagine biosynthetic process; biological_process
HJ.16_GM001088	1	GO:0009058; biosynthetic process; biological_process
HJ.16_GM001089	4	GO:0015297; antiporter activity; molecular_function	GO:0042910; xenobiotic transmembrane transporter activity; molecular_function	GO:0016020; membrane; cellular_component	GO:0055085; transmembrane transport; biological_process
HJ.16_GM001090	3	GO:0006355; regulation of DNA-templated transcription; biological_process	GO:0003700; DNA-binding transcription factor activity; molecular_function	GO:0043565; sequence-specific DNA binding; molecular_function
HJ.16_GM001094	1	GO:0016747; acyltransferase activity, transferring groups other than amino-acyl groups; molecular_function
HJ.16_GM001095	4	GO:0022857; transmembrane transporter activity; molecular_function	GO:0006555; methionine metabolic process; biological_process	GO:0055085; transmembrane transport; biological_process	GO:0004489; methylenetetrahydrofolate reductase (NAD(P)H) activity; molecular_function
HJ.16_GM001097	2	GO:0003676; nucleic acid binding; molecular_function	GO:0004097; catechol oxidase activity; molecular_function
HJ.16_GM001098	3	GO:0006952; defense response; biological_process	GO:0006355; regulation of DNA-templated transcription; biological_process	GO:0005886; plasma membrane; cellular_component
HJ.16_GM001099	2	GO:0007165; signal transduction; biological_process	GO:0016020; membrane; cellular_component
HJ.16_GM001100	4	GO:0020037; heme binding; molecular_function	GO:0016705; oxidoreductase activity, acting on paired donors, with incorporation or reduction of molecular oxygen; molecular_function	GO:0005506; iron ion binding; molecular_function	GO:0004497; monooxygenase activity; molecular_function
HJ.16_GM001102	3	GO:0005506; iron ion binding; molecular_function	GO:0016226; iron-sulfur cluster assembly; biological_process	GO:0051536; iron-sulfur cluster binding; molecular_function
HJ.16_GM001108	5	GO:0052689; carboxylic ester hydrolase activity; molecular_function	GO:0006508; proteolysis; biological_process	GO:0008236; serine-type peptidase activity; molecular_function	GO:0016787; hydrolase activity; molecular_function	GO:0050525; cutinase activity; molecular_function
HJ.16_GM001111	6	GO:0003677; DNA binding; molecular_function	GO:0046685; response to arsenic-containing substance; biological_process	GO:0045892; negative regulation of DNA-templated transcription; biological_process	GO:0016020; membrane; cellular_component	GO:0050660; flavin adenine dinucleotide binding; molecular_function	GO:0003885; D-arabinono-1,4-lactone oxidase activity; molecular_function
HJ.16_GM001112	2	GO:0022857; transmembrane transporter activity; molecular_function	GO:0055085; transmembrane transport; biological_process
HJ.16_GM001113	5	GO:0016620; oxidoreductase activity, acting on the aldehyde or oxo group of donors, NAD or NADP as acceptor; molecular_function	GO:0000166; nucleotide binding; molecular_function	GO:0046983; protein dimerization activity; molecular_function	GO:0008652; amino acid biosynthetic process; biological_process	GO:0051287; NAD binding; molecular_function
HJ.16_GM001114	2	GO:0006526; arginine biosynthetic process; biological_process	GO:0004358; glutamate N-acetyltransferase activity; molecular_function
HJ.16_GM001115	2	GO:0043419; urea catabolic process; biological_process	GO:0016151; nickel cation binding; molecular_function
HJ.16_GM001116	3	GO:0009058; biosynthetic process; biological_process	GO:0030170; pyridoxal phosphate binding; molecular_function	GO:0008483; transaminase activity; molecular_function
HJ.16_GM001117	1	GO:0016787; hydrolase activity; molecular_function
HJ.16_GM001118	3	GO:0046872; metal ion binding; molecular_function	GO:0008716; D-alanine-D-alanine ligase activity; molecular_function	GO:0005524; ATP binding; molecular_function
HJ.16_GM001119	3	GO:0016743; carboxyl- or carbamoyltransferase activity; molecular_function	GO:0016597; amino acid binding; molecular_function	GO:0006520; amino acid metabolic process; biological_process
HJ.16_GM001123	3	GO:0005811; lipid droplet; cellular_component	GO:0016298; lipase activity; molecular_function	GO:0019915; lipid storage; biological_process
HJ.16_GM001125	1	GO:0005886; plasma membrane; cellular_component
HJ.16_GM001128	5	GO:0006633; fatty acid biosynthetic process; biological_process	GO:0016747; acyltransferase activity, transferring groups other than amino-acyl groups; molecular_function	GO:0004315; 3-oxoacyl-[acyl-carrier-protein] synthase activity; molecular_function	GO:0016020; membrane; cellular_component	GO:0019069; viral capsid assembly; biological_process
HJ.16_GM001129	1	GO:0016747; acyltransferase activity, transferring groups other than amino-acyl groups; molecular_function
HJ.16_GM001131	4	GO:0016887; ATP hydrolysis activity; molecular_function	GO:0000166; nucleotide binding; molecular_function	GO:0005524; ATP binding; molecular_function	GO:0015833; peptide transport; biological_process
HJ.16_GM001132	4	GO:0016887; ATP hydrolysis activity; molecular_function	GO:0000166; nucleotide binding; molecular_function	GO:0005524; ATP binding; molecular_function	GO:0015833; peptide transport; biological_process
HJ.16_GM001133	1	GO:0004519; endonuclease activity; molecular_function
HJ.16_GM001134	2	GO:0055085; transmembrane transport; biological_process	GO:0016020; membrane; cellular_component
HJ.16_GM001135	2	GO:0055085; transmembrane transport; biological_process	GO:0016020; membrane; cellular_component
HJ.16_GM001137	4	GO:0005524; ATP binding; molecular_function	GO:0000166; nucleotide binding; molecular_function	GO:0004812; aminoacyl-tRNA ligase activity; molecular_function	GO:0006418; tRNA aminoacylation for protein translation; biological_process
HJ.16_GM001139	3	GO:0055085; transmembrane transport; biological_process	GO:0038023; signaling receptor activity; molecular_function	GO:0016020; membrane; cellular_component
HJ.16_GM001140	3	GO:0016020; membrane; cellular_component	GO:0019031; viral envelope; cellular_component	GO:0055085; transmembrane transport; biological_process
HJ.16_GM001141	7	GO:0000166; nucleotide binding; molecular_function	GO:0016887; ATP hydrolysis activity; molecular_function	GO:0015833; peptide transport; biological_process	GO:0006355; regulation of DNA-templated transcription; biological_process	GO:0008134; transcription factor binding; molecular_function	GO:0003677; DNA binding; molecular_function	GO:0005524; ATP binding; molecular_function
HJ.16_GM001142	6	GO:0000166; nucleotide binding; molecular_function	GO:0003924; GTPase activity; molecular_function	GO:0016887; ATP hydrolysis activity; molecular_function	GO:0015833; peptide transport; biological_process	GO:0005524; ATP binding; molecular_function	GO:0005525; GTP binding; molecular_function
HJ.16_GM001144	1	GO:0016747; acyltransferase activity, transferring groups other than amino-acyl groups; molecular_function
HJ.16_GM001146	2	GO:0016020; membrane; cellular_component	GO:0006865; amino acid transport; biological_process
HJ.16_GM001150	2	GO:0004222; metalloendopeptidase activity; molecular_function	GO:0006508; proteolysis; biological_process
HJ.16_GM001152	1	GO:0016491; oxidoreductase activity; molecular_function
HJ.16_GM001153	2	GO:0019825; oxygen binding; molecular_function	GO:0020037; heme binding; molecular_function
HJ.16_GM001154	1	GO:0016787; hydrolase activity; molecular_function
HJ.16_GM001157	1	GO:0015969; guanosine tetraphosphate metabolic process; biological_process
HJ.16_GM001158	2	GO:0003951; NAD+ kinase activity; molecular_function	GO:0006741; NADP biosynthetic process; biological_process
HJ.16_GM001159	6	GO:0020037; heme binding; molecular_function	GO:0001522; pseudouridine synthesis; biological_process	GO:0003723; RNA binding; molecular_function	GO:0009982; pseudouridine synthase activity; molecular_function	GO:0009451; RNA modification; biological_process	GO:0004096; catalase activity; molecular_function
HJ.16_GM001160	1	GO:0016787; hydrolase activity; molecular_function
HJ.16_GM001161	8	GO:1902600; proton transmembrane transport; biological_process	GO:0008324; monoatomic cation transmembrane transporter activity; molecular_function	GO:0055085; transmembrane transport; biological_process	GO:0006813; potassium ion transport; biological_process	GO:0016020; membrane; cellular_component	GO:0015297; antiporter activity; molecular_function	GO:0050661; NADP binding; molecular_function	GO:0006812; monoatomic cation transport; biological_process
HJ.16_GM001163	3	GO:0004590; orotidine-5'-phosphate decarboxylase activity; molecular_function	GO:0018580; nitronate monooxygenase activity; molecular_function	GO:0006207; 'de novo' pyrimidine nucleobase biosynthetic process; biological_process
HJ.16_GM001164	1	GO:0016491; oxidoreductase activity; molecular_function
HJ.16_GM001166	6	GO:0003824; NA	GO:0006629; lipid metabolic process; biological_process	GO:0016491; oxidoreductase activity; molecular_function	GO:0008081; phosphoric diester hydrolase activity; molecular_function	GO:0000105; histidine biosynthetic process; biological_process	GO:0018580; nitronate monooxygenase activity; molecular_function
HJ.16_GM001167	7	GO:0016491; oxidoreductase activity; molecular_function	GO:0016616; oxidoreductase activity, acting on the CH-OH group of donors, NAD or NADP as acceptor; molecular_function	GO:0051287; NAD binding; molecular_function	GO:0070403; NAD+ binding; molecular_function	GO:0006813; potassium ion transport; biological_process	GO:0071949; FAD binding; molecular_function	GO:0006631; fatty acid metabolic process; biological_process
HJ.16_GM001174	2	GO:0031160; spore wall; cellular_component	GO:0030435; sporulation resulting in formation of a cellular spore; biological_process
HJ.16_GM001175	3	GO:0031267; small GTPase binding; molecular_function	GO:0030036; actin cytoskeleton organization; biological_process	GO:0003779; actin binding; molecular_function
HJ.16_GM001176	2	GO:0031160; spore wall; cellular_component	GO:0030435; sporulation resulting in formation of a cellular spore; biological_process
HJ.16_GM001181	5	GO:0045893; positive regulation of DNA-templated transcription; biological_process	GO:0006406; mRNA export from nucleus; biological_process	GO:0003713; transcription coactivator activity; molecular_function	GO:0000124; SAGA complex; cellular_component	GO:0005643; nuclear pore; cellular_component
HJ.16_GM001182	5	GO:0003676; nucleic acid binding; molecular_function	GO:0005524; ATP binding; molecular_function	GO:0003677; DNA binding; molecular_function	GO:0016787; hydrolase activity; molecular_function	GO:0004386; helicase activity; molecular_function
HJ.16_GM001186	2	GO:0016020; membrane; cellular_component	GO:0140359; ABC-type transporter activity; molecular_function
HJ.16_GM001187	6	GO:0006302; double-strand break repair; biological_process	GO:0005524; ATP binding; molecular_function	GO:0005525; GTP binding; molecular_function	GO:0003924; GTPase activity; molecular_function	GO:0002949; tRNA threonylcarbamoyladenosine modification; biological_process	GO:0016887; ATP hydrolysis activity; molecular_function
HJ.16_GM001188	1	GO:0003677; DNA binding; molecular_function
HJ.16_GM001189	1	GO:0016747; acyltransferase activity, transferring groups other than amino-acyl groups; molecular_function
HJ.16_GM001190	3	GO:0004518; nuclease activity; molecular_function	GO:0004112; cyclic-nucleotide phosphodiesterase activity; molecular_function	GO:0034477; U6 snRNA 3'-end processing; biological_process
HJ.16_GM001191	2	GO:0008236; serine-type peptidase activity; molecular_function	GO:0006508; proteolysis; biological_process
HJ.16_GM001192	5	GO:0009058; biosynthetic process; biological_process	GO:0004375; glycine dehydrogenase (decarboxylating) activity; molecular_function	GO:0030170; pyridoxal phosphate binding; molecular_function	GO:0019346; transsulfuration; biological_process	GO:0006546; glycine catabolic process; biological_process
HJ.16_GM001193	5	GO:0006546; glycine catabolic process; biological_process	GO:0030170; pyridoxal phosphate binding; molecular_function	GO:0019346; transsulfuration; biological_process	GO:0009058; biosynthetic process; biological_process	GO:0004375; glycine dehydrogenase (decarboxylating) activity; molecular_function
HJ.16_GM001204	3	GO:0030655; beta-lactam antibiotic catabolic process; biological_process	GO:0008800; beta-lactamase activity; molecular_function	GO:0017001; antibiotic catabolic process; biological_process
HJ.16_GM001206	3	GO:0055085; transmembrane transport; biological_process	GO:0016020; membrane; cellular_component	GO:0022857; transmembrane transporter activity; molecular_function
HJ.16_GM001207	3	GO:0003700; DNA-binding transcription factor activity; molecular_function	GO:0006355; regulation of DNA-templated transcription; biological_process	GO:0003677; DNA binding; molecular_function
HJ.16_GM001209	3	GO:0015926; glucosidase activity; molecular_function	GO:0004553; hydrolase activity, hydrolyzing O-glycosyl compounds; molecular_function	GO:0071704; organic substance metabolic process; biological_process
HJ.16_GM001210	2	GO:0006012; galactose metabolic process; biological_process	GO:0008108; UDP-glucose:hexose-1-phosphate uridylyltransferase activity; molecular_function
HJ.16_GM001212	4	GO:0003854; 3-beta-hydroxy-delta5-steroid dehydrogenase activity; molecular_function	GO:0016616; oxidoreductase activity, acting on the CH-OH group of donors, NAD or NADP as acceptor; molecular_function	GO:0006813; potassium ion transport; biological_process	GO:0006694; steroid biosynthetic process; biological_process
HJ.16_GM001213	1	GO:0005524; ATP binding; molecular_function
HJ.16_GM001214	3	GO:0016020; membrane; cellular_component	GO:0008982; protein-N(PI)-phosphohistidine-sugar phosphotransferase activity; molecular_function	GO:0009401; phosphoenolpyruvate-dependent sugar phosphotransferase system; biological_process
HJ.16_GM001215	1	GO:0009401; phosphoenolpyruvate-dependent sugar phosphotransferase system; biological_process
HJ.16_GM001216	3	GO:0004553; hydrolase activity, hydrolyzing O-glycosyl compounds; molecular_function	GO:0071704; organic substance metabolic process; biological_process	GO:0005975; carbohydrate metabolic process; biological_process
HJ.16_GM001217	5	GO:0006355; regulation of DNA-templated transcription; biological_process	GO:0003677; DNA binding; molecular_function	GO:0006525; arginine metabolic process; biological_process	GO:0003700; DNA-binding transcription factor activity; molecular_function	GO:0008410; CoA-transferase activity; molecular_function
HJ.16_GM001220	8	GO:0043565; sequence-specific DNA binding; molecular_function	GO:0006310; DNA recombination; biological_process	GO:0006281; DNA repair; biological_process	GO:0009378; four-way junction helicase activity; molecular_function	GO:0003700; DNA-binding transcription factor activity; molecular_function	GO:0016791; phosphatase activity; molecular_function	GO:0006355; regulation of DNA-templated transcription; biological_process	GO:0003677; DNA binding; molecular_function
HJ.16_GM001221	1	GO:0016020; membrane; cellular_component
HJ.16_GM001225	4	GO:0009055; electron transfer activity; molecular_function	GO:0051536; iron-sulfur cluster binding; molecular_function	GO:0016491; oxidoreductase activity; molecular_function	GO:0043546; molybdopterin cofactor binding; molecular_function
HJ.16_GM001228	4	GO:0016705; oxidoreductase activity, acting on paired donors, with incorporation or reduction of molecular oxygen; molecular_function	GO:0020037; heme binding; molecular_function	GO:0004497; monooxygenase activity; molecular_function	GO:0005506; iron ion binding; molecular_function
HJ.16_GM001229	4	GO:0030259; lipid glycosylation; biological_process	GO:0016758; hexosyltransferase activity; molecular_function	GO:0005975; carbohydrate metabolic process; biological_process	GO:0008194; UDP-glycosyltransferase activity; molecular_function
HJ.16_GM001230	1	GO:0006351; DNA-templated transcription; biological_process
HJ.16_GM001231	3	GO:0016491; oxidoreductase activity; molecular_function	GO:0004852; uroporphyrinogen-III synthase activity; molecular_function	GO:0033014; tetrapyrrole biosynthetic process; biological_process
HJ.16_GM001233	6	GO:0005524; ATP binding; molecular_function	GO:0005525; GTP binding; molecular_function	GO:0043531; ADP binding; molecular_function	GO:0006302; double-strand break repair; biological_process	GO:0016887; ATP hydrolysis activity; molecular_function	GO:0003924; GTPase activity; molecular_function
HJ.16_GM001234	1	GO:0016020; membrane; cellular_component
HJ.16_GM001235	1	GO:0006355; regulation of DNA-templated transcription; biological_process
HJ.16_GM001238	2	GO:0016491; oxidoreductase activity; molecular_function	GO:0004497; monooxygenase activity; molecular_function
HJ.16_GM001239	2	GO:0008880; glucuronate isomerase activity; molecular_function	GO:0006064; glucuronate catabolic process; biological_process
HJ.16_GM001240	3	GO:0022857; transmembrane transporter activity; molecular_function	GO:0098657; import into cell; biological_process	GO:0055085; transmembrane transport; biological_process
HJ.16_GM001241	5	GO:0003677; DNA binding; molecular_function	GO:0006355; regulation of DNA-templated transcription; biological_process	GO:0006310; DNA recombination; biological_process	GO:0000150; DNA strand exchange activity; molecular_function	GO:0003700; DNA-binding transcription factor activity; molecular_function
HJ.16_GM001242	1	GO:0016491; oxidoreductase activity; molecular_function
HJ.16_GM001243	1	GO:0016829; lyase activity; molecular_function
HJ.16_GM001244	1	GO:0016020; membrane; cellular_component
HJ.16_GM001246	4	GO:0005515; protein binding; molecular_function	GO:0005524; ATP binding; molecular_function	GO:0006420; arginyl-tRNA aminoacylation; biological_process	GO:0004814; arginine-tRNA ligase activity; molecular_function
HJ.16_GM001248	2	GO:0009253; peptidoglycan catabolic process; biological_process	GO:0008745; N-acetylmuramoyl-L-alanine amidase activity; molecular_function
HJ.16_GM001253	5	GO:0045892; negative regulation of DNA-templated transcription; biological_process	GO:0006355; regulation of DNA-templated transcription; biological_process	GO:0006352; DNA-templated transcription initiation; biological_process	GO:0003677; DNA binding; molecular_function	GO:0003700; DNA-binding transcription factor activity; molecular_function
HJ.16_GM001255	3	GO:0003700; DNA-binding transcription factor activity; molecular_function	GO:0006355; regulation of DNA-templated transcription; biological_process	GO:0003677; DNA binding; molecular_function
HJ.16_GM001256	12	GO:0006576; biogenic amine metabolic process; biological_process	GO:0009378; four-way junction helicase activity; molecular_function	GO:0016887; ATP hydrolysis activity; molecular_function	GO:0003724; RNA helicase activity; molecular_function	GO:0006260; DNA replication; biological_process	GO:0003678; DNA helicase activity; molecular_function	GO:0006614; SRP-dependent cotranslational protein targeting to membrane; biological_process	GO:0006310; DNA recombination; biological_process	GO:0003723; RNA binding; molecular_function	GO:0005524; ATP binding; molecular_function	GO:0006281; DNA repair; biological_process	GO:0005525; GTP binding; molecular_function
HJ.16_GM001260	2	GO:0008851; ethanolamine ammonia-lyase activity; molecular_function	GO:0006520; amino acid metabolic process; biological_process
HJ.16_GM001261	5	GO:0003700; DNA-binding transcription factor activity; molecular_function	GO:0016987; sigma factor activity; molecular_function	GO:0003677; DNA binding; molecular_function	GO:0006355; regulation of DNA-templated transcription; biological_process	GO:0006352; DNA-templated transcription initiation; biological_process
HJ.16_GM001262	1	GO:0051276; chromosome organization; biological_process
HJ.16_GM001266	2	GO:0006355; regulation of DNA-templated transcription; biological_process	GO:0003677; DNA binding; molecular_function
HJ.16_GM001270	2	GO:0055085; transmembrane transport; biological_process	GO:0016020; membrane; cellular_component
HJ.16_GM001273	2	GO:0042138; meiotic DNA double-strand break formation; biological_process	GO:0006310; DNA recombination; biological_process
HJ.16_GM001274	2	GO:0042398; cellular modified amino acid biosynthetic process; biological_process	GO:0004357; glutamate-cysteine ligase activity; molecular_function
HJ.16_GM001275	1	GO:0007094; mitotic spindle assembly checkpoint signaling; biological_process
HJ.16_GM001276	3	GO:0055085; transmembrane transport; biological_process	GO:0050660; flavin adenine dinucleotide binding; molecular_function	GO:0008537; proteasome activator complex; cellular_component
HJ.16_GM001286	1	GO:0004366; glycerol-3-phosphate O-acyltransferase activity; molecular_function
HJ.16_GM001288	1	GO:0070206; protein trimerization; biological_process
HJ.16_GM001290	3	GO:0042834; peptidoglycan binding; molecular_function	GO:0009253; peptidoglycan catabolic process; biological_process	GO:0008745; N-acetylmuramoyl-L-alanine amidase activity; molecular_function
HJ.16_GM001293	1	GO:0016020; membrane; cellular_component
HJ.16_GM001294	4	GO:0006508; proteolysis; biological_process	GO:0016020; membrane; cellular_component	GO:0006817; phosphate ion transport; biological_process	GO:0005315; inorganic phosphate transmembrane transporter activity; molecular_function
HJ.16_GM001295	3	GO:0003677; DNA binding; molecular_function	GO:0005524; ATP binding; molecular_function	GO:0000166; nucleotide binding; molecular_function
HJ.16_GM001297	3	GO:0022857; transmembrane transporter activity; molecular_function	GO:0016020; membrane; cellular_component	GO:0055085; transmembrane transport; biological_process
HJ.16_GM001300	3	GO:0016020; membrane; cellular_component	GO:0000030; mannosyltransferase activity; molecular_function	GO:0006493; protein O-linked glycosylation; biological_process
HJ.16_GM001301	1	GO:0016757; glycosyltransferase activity; molecular_function
HJ.16_GM001304	5	GO:0006508; proteolysis; biological_process	GO:0008239; dipeptidyl-peptidase activity; molecular_function	GO:0005515; protein binding; molecular_function	GO:0070009; serine-type aminopeptidase activity; molecular_function	GO:0004252; serine-type endopeptidase activity; molecular_function
HJ.16_GM001305	2	GO:0055085; transmembrane transport; biological_process	GO:0022857; transmembrane transporter activity; molecular_function
HJ.16_GM001307	2	GO:0055085; transmembrane transport; biological_process	GO:0016020; membrane; cellular_component
HJ.16_GM001308	2	GO:0016020; membrane; cellular_component	GO:0055085; transmembrane transport; biological_process
HJ.16_GM001309	4	GO:0000166; nucleotide binding; molecular_function	GO:0016887; ATP hydrolysis activity; molecular_function	GO:0015833; peptide transport; biological_process	GO:0005524; ATP binding; molecular_function
HJ.16_GM001314	7	GO:0003924; GTPase activity; molecular_function	GO:0000166; nucleotide binding; molecular_function	GO:0016887; ATP hydrolysis activity; molecular_function	GO:0016301; kinase activity; molecular_function	GO:0015833; peptide transport; biological_process	GO:0005524; ATP binding; molecular_function	GO:0005525; GTP binding; molecular_function
HJ.16_GM001316	2	GO:0004668; protein-arginine deiminase activity; molecular_function	GO:0009446; putrescine biosynthetic process; biological_process
HJ.16_GM001319	3	GO:0016747; acyltransferase activity, transferring groups other than amino-acyl groups; molecular_function	GO:0050524; coenzyme-B sulfoethylthiotransferase activity; molecular_function	GO:0015948; methanogenesis; biological_process
HJ.16_GM001321	3	GO:0005886; plasma membrane; cellular_component	GO:0022857; transmembrane transporter activity; molecular_function	GO:0016020; membrane; cellular_component
HJ.16_GM001322	3	GO:0005886; plasma membrane; cellular_component	GO:0022857; transmembrane transporter activity; molecular_function	GO:0016020; membrane; cellular_component
HJ.16_GM001323	1	GO:0009058; biosynthetic process; biological_process
HJ.16_GM001325	1	GO:0003723; RNA binding; molecular_function
HJ.16_GM001326	1	GO:0016491; oxidoreductase activity; molecular_function
HJ.16_GM001327	2	GO:0046933; proton-transporting ATP synthase activity, rotational mechanism; molecular_function	GO:0015986; proton motive force-driven ATP synthesis; biological_process
HJ.16_GM001328	2	GO:0006355; regulation of DNA-templated transcription; biological_process	GO:0003700; DNA-binding transcription factor activity; molecular_function
HJ.16_GM001332	1	GO:0005515; protein binding; molecular_function
HJ.16_GM001333	4	GO:0030246; carbohydrate binding; molecular_function	GO:0004553; hydrolase activity, hydrolyzing O-glycosyl compounds; molecular_function	GO:0005576; extracellular region; cellular_component	GO:0005975; carbohydrate metabolic process; biological_process
HJ.16_GM001334	2	GO:0055085; transmembrane transport; biological_process	GO:0022857; transmembrane transporter activity; molecular_function
HJ.16_GM001335	3	GO:0003700; DNA-binding transcription factor activity; molecular_function	GO:0006355; regulation of DNA-templated transcription; biological_process	GO:0003677; DNA binding; molecular_function
HJ.16_GM001336	9	GO:0008652; amino acid biosynthetic process; biological_process	GO:0006955; immune response; biological_process	GO:0005576; extracellular region; cellular_component	GO:0009086; methionine biosynthetic process; biological_process	GO:0003871; 5-methyltetrahydropteroyltriglutamate-homocysteine S-methyltransferase activity; molecular_function	GO:0045892; negative regulation of DNA-templated transcription; biological_process	GO:0008270; zinc ion binding; molecular_function	GO:0051775; response to redox state; biological_process	GO:0005133; type II interferon receptor binding; molecular_function
HJ.16_GM001337	2	GO:0006508; proteolysis; biological_process	GO:0008236; serine-type peptidase activity; molecular_function
HJ.16_GM001341	6	GO:0003924; GTPase activity; molecular_function	GO:0016887; ATP hydrolysis activity; molecular_function	GO:0004386; helicase activity; molecular_function	GO:0006302; double-strand break repair; biological_process	GO:0005524; ATP binding; molecular_function	GO:0005525; GTP binding; molecular_function
HJ.16_GM001342	3	GO:0006481; C-terminal protein methylation; biological_process	GO:0004671; protein C-terminal S-isoprenylcysteine carboxyl O-methyltransferase activity; molecular_function	GO:0016020; membrane; cellular_component
HJ.16_GM001344	1	GO:0005975; carbohydrate metabolic process; biological_process
HJ.16_GM001346	5	GO:0010206; photosystem II repair; biological_process	GO:0010207; photosystem II assembly; biological_process	GO:0006812; monoatomic cation transport; biological_process	GO:0008324; monoatomic cation transmembrane transporter activity; molecular_function	GO:0009523; photosystem II; cellular_component
HJ.16_GM001347	2	GO:0006355; regulation of DNA-templated transcription; biological_process	GO:0003677; DNA binding; molecular_function
HJ.16_GM001350	2	GO:0003700; DNA-binding transcription factor activity; molecular_function	GO:0006355; regulation of DNA-templated transcription; biological_process
HJ.16_GM001352	6	GO:0006310; DNA recombination; biological_process	GO:0006370; 7-methylguanosine mRNA capping; biological_process	GO:0006281; DNA repair; biological_process	GO:0004484; mRNA guanylyltransferase activity; molecular_function	GO:0005524; ATP binding; molecular_function	GO:0003910; DNA ligase (ATP) activity; molecular_function
HJ.16_GM001353	2	GO:0003677; DNA binding; molecular_function	GO:0006303; double-strand break repair via nonhomologous end joining; biological_process
HJ.16_GM001356	9	GO:0005524; ATP binding; molecular_function	GO:0015886; heme transport; biological_process	GO:0017004; cytochrome complex assembly; biological_process	GO:0016020; membrane; cellular_component	GO:0009271; phage shock; biological_process	GO:0004222; metalloendopeptidase activity; molecular_function	GO:0008270; zinc ion binding; molecular_function	GO:0006355; regulation of DNA-templated transcription; biological_process	GO:0004176; ATP-dependent peptidase activity; molecular_function
HJ.16_GM001357	1	GO:0016020; membrane; cellular_component
HJ.16_GM001358	10	GO:0030527; structural constituent of chromatin; molecular_function	GO:0005515; protein binding; molecular_function	GO:0005516; calmodulin binding; molecular_function	GO:0006352; DNA-templated transcription initiation; biological_process	GO:0005524; ATP binding; molecular_function	GO:0030507; spectrin binding; molecular_function	GO:0003700; DNA-binding transcription factor activity; molecular_function	GO:0006355; regulation of DNA-templated transcription; biological_process	GO:0003677; DNA binding; molecular_function	GO:0031175; neuron projection development; biological_process
HJ.16_GM001360	2	GO:0006265; DNA topological change; biological_process	GO:0003690; double-stranded DNA binding; molecular_function
HJ.16_GM001363	5	GO:0016020; membrane; cellular_component	GO:0006508; proteolysis; biological_process	GO:0008237; metallopeptidase activity; molecular_function	GO:0008270; zinc ion binding; molecular_function	GO:0004222; metalloendopeptidase activity; molecular_function
HJ.16_GM001364	3	GO:0006812; monoatomic cation transport; biological_process	GO:0055085; transmembrane transport; biological_process	GO:0008324; monoatomic cation transmembrane transporter activity; molecular_function
HJ.16_GM001367	1	GO:0016747; acyltransferase activity, transferring groups other than amino-acyl groups; molecular_function
HJ.16_GM001368	4	GO:0005515; protein binding; molecular_function	GO:0006355; regulation of DNA-templated transcription; biological_process	GO:0007165; signal transduction; biological_process	GO:0000155; phosphorelay sensor kinase activity; molecular_function
HJ.16_GM001369	3	GO:0006281; DNA repair; biological_process	GO:0003824; NA	GO:0003908; methylated-DNA-[protein]-cysteine S-methyltransferase activity; molecular_function
HJ.16_GM001371	1	GO:0044237; cellular metabolic process; biological_process
HJ.16_GM001372	3	GO:0016773; phosphotransferase activity, alcohol group as acceptor; molecular_function	GO:0019748; secondary metabolic process; biological_process	GO:0006468; protein phosphorylation; biological_process
HJ.16_GM001374	1	GO:0006807; nitrogen compound metabolic process; biological_process
HJ.16_GM001375	2	GO:0030170; pyridoxal phosphate binding; molecular_function	GO:0009058; biosynthetic process; biological_process
HJ.16_GM001376	3	GO:0000287; magnesium ion binding; molecular_function	GO:0015977; carbon fixation; biological_process	GO:0016984; ribulose-bisphosphate carboxylase activity; molecular_function
HJ.16_GM001379	3	GO:0047869; dimethylpropiothetin dethiomethylase activity; molecular_function	GO:0010309; acireductone dioxygenase [iron(II)-requiring] activity; molecular_function	GO:0006355; regulation of DNA-templated transcription; biological_process
HJ.16_GM001380	1	GO:0043937; regulation of sporulation; biological_process
HJ.16_GM001382	4	GO:0016020; membrane; cellular_component	GO:0000155; phosphorelay sensor kinase activity; molecular_function	GO:0007165; signal transduction; biological_process	GO:0022900; electron transport chain; biological_process
HJ.16_GM001384	3	GO:0007165; signal transduction; biological_process	GO:0006355; regulation of DNA-templated transcription; biological_process	GO:0003700; DNA-binding transcription factor activity; molecular_function
HJ.16_GM001385	3	GO:0015629; actin cytoskeleton; cellular_component	GO:0034314; Arp2/3 complex-mediated actin nucleation; biological_process	GO:0005885; Arp2/3 protein complex; cellular_component
HJ.16_GM001386	3	GO:0030269; tetrahydromethanopterin S-methyltransferase activity; molecular_function	GO:0015948; methanogenesis; biological_process	GO:0016020; membrane; cellular_component
HJ.16_GM001387	20	GO:0006310; DNA recombination; biological_process	GO:0003924; GTPase activity; molecular_function	GO:0002949; tRNA threonylcarbamoyladenosine modification; biological_process	GO:0005524; ATP binding; molecular_function	GO:0006281; DNA repair; biological_process	GO:0003723; RNA binding; molecular_function	GO:0016887; ATP hydrolysis activity; molecular_function	GO:0009378; four-way junction helicase activity; molecular_function	GO:0003677; DNA binding; molecular_function	GO:0007259; receptor signaling pathway via JAK-STAT; biological_process	GO:0003724; RNA helicase activity; molecular_function	GO:0005515; protein binding; molecular_function	GO:0008134; transcription factor binding; molecular_function	GO:0005525; GTP binding; molecular_function	GO:0043531; ADP binding; molecular_function	GO:0001700; embryonic development via the syncytial blastoderm; biological_process	GO:0006576; biogenic amine metabolic process; biological_process	GO:0016787; hydrolase activity; molecular_function	GO:0006355; regulation of DNA-templated transcription; biological_process	GO:0016301; kinase activity; molecular_function
HJ.16_GM001390	1	GO:0016020; membrane; cellular_component
HJ.16_GM001391	7	GO:0004055; argininosuccinate synthase activity; molecular_function	GO:0006529; asparagine biosynthetic process; biological_process	GO:0004066; asparagine synthase (glutamine-hydrolyzing) activity; molecular_function	GO:0005524; ATP binding; molecular_function	GO:0004810; CCA tRNA nucleotidyltransferase activity; molecular_function	GO:0003824; NA	GO:0006526; arginine biosynthetic process; biological_process
HJ.16_GM001392	1	GO:0006189; 'de novo' IMP biosynthetic process; biological_process
HJ.16_GM001393	4	GO:0003824; NA	GO:1990423; RZZ complex; cellular_component	GO:0051536; iron-sulfur cluster binding; molecular_function	GO:0007093; mitotic cell cycle checkpoint signaling; biological_process
HJ.16_GM001394	2	GO:0008616; queuosine biosynthetic process; biological_process	GO:0033739; preQ1 synthase activity; molecular_function
HJ.16_GM001396	2	GO:0003700; DNA-binding transcription factor activity; molecular_function	GO:0006355; regulation of DNA-templated transcription; biological_process
HJ.16_GM001397	2	GO:0070403; NAD+ binding; molecular_function	GO:0006631; fatty acid metabolic process; biological_process
HJ.16_GM001401	1	GO:0016787; hydrolase activity; molecular_function
HJ.16_GM001402	5	GO:0042910; xenobiotic transmembrane transporter activity; molecular_function	GO:0016020; membrane; cellular_component	GO:0015297; antiporter activity; molecular_function	GO:0055085; transmembrane transport; biological_process	GO:0009512; cytochrome b6f complex; cellular_component
HJ.16_GM001403	2	GO:0016491; oxidoreductase activity; molecular_function	GO:0016209; NA
HJ.16_GM001407	6	GO:0000150; DNA strand exchange activity; molecular_function	GO:0003700; DNA-binding transcription factor activity; molecular_function	GO:0043565; sequence-specific DNA binding; molecular_function	GO:0006310; DNA recombination; biological_process	GO:0006355; regulation of DNA-templated transcription; biological_process	GO:0003677; DNA binding; molecular_function
HJ.16_GM001408	2	GO:0006355; regulation of DNA-templated transcription; biological_process	GO:0003723; RNA binding; molecular_function
HJ.16_GM001409	3	GO:0009401; phosphoenolpyruvate-dependent sugar phosphotransferase system; biological_process	GO:0016020; membrane; cellular_component	GO:0008982; protein-N(PI)-phosphohistidine-sugar phosphotransferase activity; molecular_function
HJ.16_GM001411	3	GO:0016772; transferase activity, transferring phosphorus-containing groups; molecular_function	GO:0016310; phosphorylation; biological_process	GO:0009401; phosphoenolpyruvate-dependent sugar phosphotransferase system; biological_process
HJ.16_GM001413	2	GO:0003824; NA	GO:0051536; iron-sulfur cluster binding; molecular_function
HJ.16_GM001414	6	GO:0007165; signal transduction; biological_process	GO:0016409; palmitoyltransferase activity; molecular_function	GO:0016020; membrane; cellular_component	GO:0039679; viral occlusion body; cellular_component	GO:0005801; cis-Golgi network; cellular_component	GO:0006886; intracellular protein transport; biological_process
HJ.16_GM001415	8	GO:0051287; NAD binding; molecular_function	GO:0046168; glycerol-3-phosphate catabolic process; biological_process	GO:0016616; oxidoreductase activity, acting on the CH-OH group of donors, NAD or NADP as acceptor; molecular_function	GO:0050661; NADP binding; molecular_function	GO:0006207; 'de novo' pyrimidine nucleobase biosynthetic process; biological_process	GO:0070403; NAD+ binding; molecular_function	GO:0004590; orotidine-5'-phosphate decarboxylase activity; molecular_function	GO:0006631; fatty acid metabolic process; biological_process
HJ.16_GM001417	1	GO:0008658; penicillin binding; molecular_function
HJ.16_GM001418	4	GO:0005515; protein binding; molecular_function	GO:0006355; regulation of DNA-templated transcription; biological_process	GO:0000155; phosphorelay sensor kinase activity; molecular_function	GO:0007165; signal transduction; biological_process
HJ.16_GM001419	7	GO:0009058; biosynthetic process; biological_process	GO:0016846; carbon-sulfur lyase activity; molecular_function	GO:0003824; NA	GO:0006368; transcription elongation by RNA polymerase II; biological_process	GO:0008023; transcription elongation factor complex; cellular_component	GO:0030170; pyridoxal phosphate binding; molecular_function	GO:0019346; transsulfuration; biological_process
HJ.16_GM001422	3	GO:0000160; phosphorelay signal transduction system; biological_process	GO:0007165; signal transduction; biological_process	GO:0006935; chemotaxis; biological_process
HJ.16_GM001424	2	GO:0055085; transmembrane transport; biological_process	GO:0022857; transmembrane transporter activity; molecular_function
HJ.16_GM001425	1	GO:0016740; transferase activity; molecular_function
HJ.16_GM001426	1	GO:0016787; hydrolase activity; molecular_function
HJ.16_GM001427	5	GO:0050661; NADP binding; molecular_function	GO:0006631; fatty acid metabolic process; biological_process	GO:0018836; alkylmercury lyase activity; molecular_function	GO:0070403; NAD+ binding; molecular_function	GO:0046413; organomercury catabolic process; biological_process
HJ.16_GM001429	2	GO:0044237; cellular metabolic process; biological_process	GO:0003824; NA
HJ.16_GM001435	2	GO:0006355; regulation of DNA-templated transcription; biological_process	GO:0003700; DNA-binding transcription factor activity; molecular_function
HJ.16_GM001436	1	GO:0010181; FMN binding; molecular_function
HJ.16_GM001437	1	GO:0006508; proteolysis; biological_process
HJ.16_GM001438	1	GO:0010181; FMN binding; molecular_function
HJ.16_GM001439	2	GO:0047200; tetrahydrodipicolinate N-acetyltransferase activity; molecular_function	GO:0016772; transferase activity, transferring phosphorus-containing groups; molecular_function
HJ.16_GM001440	2	GO:0016787; hydrolase activity; molecular_function	GO:0050660; flavin adenine dinucleotide binding; molecular_function
HJ.16_GM001442	2	GO:0016020; membrane; cellular_component	GO:0055085; transmembrane transport; biological_process
HJ.16_GM001443	2	GO:0016209; NA	GO:0016491; oxidoreductase activity; molecular_function
HJ.16_GM001445	5	GO:0055085; transmembrane transport; biological_process	GO:0006260; DNA replication; biological_process	GO:0070206; protein trimerization; biological_process	GO:0005886; plasma membrane; cellular_component	GO:0022857; transmembrane transporter activity; molecular_function
HJ.16_GM001446	1	GO:0043814; phospholactate guanylyltransferase activity; molecular_function
HJ.16_GM001447	6	GO:0006520; amino acid metabolic process; biological_process	GO:0071949; FAD binding; molecular_function	GO:0016491; oxidoreductase activity; molecular_function	GO:0016616; oxidoreductase activity, acting on the CH-OH group of donors, NAD or NADP as acceptor; molecular_function	GO:0051287; NAD binding; molecular_function	GO:0006813; potassium ion transport; biological_process
HJ.16_GM001448	1	GO:0032324; molybdopterin cofactor biosynthetic process; biological_process
HJ.16_GM001449	2	GO:0005525; GTP binding; molecular_function	GO:0006777; Mo-molybdopterin cofactor biosynthetic process; biological_process
HJ.16_GM001450	2	GO:0051301; cell division; biological_process	GO:0006777; Mo-molybdopterin cofactor biosynthetic process; biological_process
HJ.16_GM001453	1	GO:0016020; membrane; cellular_component
HJ.16_GM001454	3	GO:0055085; transmembrane transport; biological_process	GO:0009401; phosphoenolpyruvate-dependent sugar phosphotransferase system; biological_process	GO:0016020; membrane; cellular_component
HJ.16_GM001455	6	GO:0016887; ATP hydrolysis activity; molecular_function	GO:0003924; GTPase activity; molecular_function	GO:0005525; GTP binding; molecular_function	GO:0005524; ATP binding; molecular_function	GO:0006302; double-strand break repair; biological_process	GO:0043531; ADP binding; molecular_function
HJ.16_GM001456	1	GO:0016020; membrane; cellular_component
HJ.16_GM001457	5	GO:0051775; response to redox state; biological_process	GO:0003700; DNA-binding transcription factor activity; molecular_function	GO:0003677; DNA binding; molecular_function	GO:0006355; regulation of DNA-templated transcription; biological_process	GO:0045892; negative regulation of DNA-templated transcription; biological_process
HJ.16_GM001459	3	GO:0009401; phosphoenolpyruvate-dependent sugar phosphotransferase system; biological_process	GO:0008982; protein-N(PI)-phosphohistidine-sugar phosphotransferase activity; molecular_function	GO:0016020; membrane; cellular_component
HJ.16_GM001460	2	GO:0004252; serine-type endopeptidase activity; molecular_function	GO:0006465; signal peptide processing; biological_process
HJ.16_GM001463	6	GO:0003924; GTPase activity; molecular_function	GO:0016887; ATP hydrolysis activity; molecular_function	GO:0006302; double-strand break repair; biological_process	GO:0005525; GTP binding; molecular_function	GO:0016787; hydrolase activity; molecular_function	GO:0005524; ATP binding; molecular_function
HJ.16_GM001464	5	GO:0051287; NAD binding; molecular_function	GO:0016616; oxidoreductase activity, acting on the CH-OH group of donors, NAD or NADP as acceptor; molecular_function	GO:0016491; oxidoreductase activity; molecular_function	GO:0046168; glycerol-3-phosphate catabolic process; biological_process	GO:0006813; potassium ion transport; biological_process
HJ.16_GM001465	2	GO:0006508; proteolysis; biological_process	GO:0004177; aminopeptidase activity; molecular_function
HJ.16_GM001466	1	GO:0015631; tubulin binding; molecular_function
HJ.16_GM001467	2	GO:0005524; ATP binding; molecular_function	GO:0140662; ATP-dependent protein folding chaperone; molecular_function
HJ.16_GM001469	1	GO:0003677; DNA binding; molecular_function
HJ.16_GM001470	5	GO:0005515; protein binding; molecular_function	GO:0006355; regulation of DNA-templated transcription; biological_process	GO:0000155; phosphorelay sensor kinase activity; molecular_function	GO:0006260; DNA replication; biological_process	GO:0007165; signal transduction; biological_process
HJ.16_GM001472	8	GO:0006813; potassium ion transport; biological_process	GO:0070403; NAD+ binding; molecular_function	GO:0008324; monoatomic cation transmembrane transporter activity; molecular_function	GO:0006631; fatty acid metabolic process; biological_process	GO:0051287; NAD binding; molecular_function	GO:0046168; glycerol-3-phosphate catabolic process; biological_process	GO:0016616; oxidoreductase activity, acting on the CH-OH group of donors, NAD or NADP as acceptor; molecular_function	GO:0050661; NADP binding; molecular_function
HJ.16_GM001473	1	GO:0016787; hydrolase activity; molecular_function
HJ.16_GM001476	2	GO:0003824; NA	GO:0005992; trehalose biosynthetic process; biological_process
HJ.16_GM001477	1	GO:0042586; peptide deformylase activity; molecular_function
HJ.16_GM001481	6	GO:0016638; oxidoreductase activity, acting on the CH-NH2 group of donors; molecular_function	GO:0003824; NA	GO:0016765; transferase activity, transferring alkyl or aryl (other than methyl) groups; molecular_function	GO:0015930; glutamate synthase activity; molecular_function	GO:0006537; glutamate biosynthetic process; biological_process	GO:0018580; nitronate monooxygenase activity; molecular_function
HJ.16_GM001482	5	GO:0006694; steroid biosynthetic process; biological_process	GO:0016491; oxidoreductase activity; molecular_function	GO:0016616; oxidoreductase activity, acting on the CH-OH group of donors, NAD or NADP as acceptor; molecular_function	GO:0003854; 3-beta-hydroxy-delta5-steroid dehydrogenase activity; molecular_function	GO:0016747; acyltransferase activity, transferring groups other than amino-acyl groups; molecular_function
HJ.16_GM001483	1	GO:0016747; acyltransferase activity, transferring groups other than amino-acyl groups; molecular_function
HJ.16_GM001484	1	GO:0016747; acyltransferase activity, transferring groups other than amino-acyl groups; molecular_function
HJ.16_GM001485	1	GO:0016747; acyltransferase activity, transferring groups other than amino-acyl groups; molecular_function
HJ.16_GM001486	1	GO:0016747; acyltransferase activity, transferring groups other than amino-acyl groups; molecular_function
HJ.16_GM001487	6	GO:0006694; steroid biosynthetic process; biological_process	GO:0004315; 3-oxoacyl-[acyl-carrier-protein] synthase activity; molecular_function	GO:0016747; acyltransferase activity, transferring groups other than amino-acyl groups; molecular_function	GO:0003854; 3-beta-hydroxy-delta5-steroid dehydrogenase activity; molecular_function	GO:0006633; fatty acid biosynthetic process; biological_process	GO:0016616; oxidoreductase activity, acting on the CH-OH group of donors, NAD or NADP as acceptor; molecular_function
HJ.16_GM001488	2	GO:0016787; hydrolase activity; molecular_function	GO:0009058; biosynthetic process; biological_process
HJ.16_GM001489	3	GO:0030655; beta-lactam antibiotic catabolic process; biological_process	GO:0008800; beta-lactamase activity; molecular_function	GO:0017001; antibiotic catabolic process; biological_process
HJ.16_GM001490	5	GO:0008661; 1-deoxy-D-xylulose-5-phosphate synthase activity; molecular_function	GO:0003824; NA	GO:0030976; thiamine pyrophosphate binding; molecular_function	GO:0016114; terpenoid biosynthetic process; biological_process	GO:0016624; oxidoreductase activity, acting on the aldehyde or oxo group of donors, disulfide as acceptor; molecular_function
HJ.16_GM001492	3	GO:0016746; acyltransferase activity; molecular_function	GO:0016020; membrane; cellular_component	GO:0009401; phosphoenolpyruvate-dependent sugar phosphotransferase system; biological_process
HJ.16_GM001493	7	GO:0051287; NAD binding; molecular_function	GO:0016491; oxidoreductase activity; molecular_function	GO:0016616; oxidoreductase activity, acting on the CH-OH group of donors, NAD or NADP as acceptor; molecular_function	GO:0070403; NAD+ binding; molecular_function	GO:0004497; monooxygenase activity; molecular_function	GO:0071949; FAD binding; molecular_function	GO:0006631; fatty acid metabolic process; biological_process
HJ.16_GM001495	2	GO:0005975; carbohydrate metabolic process; biological_process	GO:0016810; hydrolase activity, acting on carbon-nitrogen (but not peptide) bonds; molecular_function
HJ.16_GM001496	7	GO:0030170; pyridoxal phosphate binding; molecular_function	GO:0019346; transsulfuration; biological_process	GO:0006520; amino acid metabolic process; biological_process	GO:0009058; biosynthetic process; biological_process	GO:0016829; lyase activity; molecular_function	GO:0016740; transferase activity; molecular_function	GO:0003824; NA
HJ.16_GM001499	2	GO:0006777; Mo-molybdopterin cofactor biosynthetic process; biological_process	GO:0005525; GTP binding; molecular_function
HJ.16_GM001501	1	GO:0016747; acyltransferase activity, transferring groups other than amino-acyl groups; molecular_function
HJ.16_GM001502	1	GO:0004222; metalloendopeptidase activity; molecular_function
HJ.16_GM001506	5	GO:0006352; DNA-templated transcription initiation; biological_process	GO:0006355; regulation of DNA-templated transcription; biological_process	GO:0003677; DNA binding; molecular_function	GO:0016987; sigma factor activity; molecular_function	GO:0003700; DNA-binding transcription factor activity; molecular_function
HJ.16_GM001507	1	GO:0004017; adenylate kinase activity; molecular_function
HJ.16_GM001509	2	GO:0140359; ABC-type transporter activity; molecular_function	GO:0016020; membrane; cellular_component
HJ.16_GM001510	2	GO:0005525; GTP binding; molecular_function	GO:0003924; GTPase activity; molecular_function
HJ.16_GM001512	2	GO:0005737; cytoplasm; cellular_component	GO:0008270; zinc ion binding; molecular_function
HJ.16_GM001513	2	GO:0008200; ion channel inhibitor activity; molecular_function	GO:0005576; extracellular region; cellular_component
HJ.16_GM001514	4	GO:0004386; helicase activity; molecular_function	GO:0016887; ATP hydrolysis activity; molecular_function	GO:0003676; nucleic acid binding; molecular_function	GO:0005524; ATP binding; molecular_function
HJ.16_GM001516	3	GO:0004359; glutaminase activity; molecular_function	GO:0000444; MIS12/MIND type complex; cellular_component	GO:0006541; glutamine metabolic process; biological_process
HJ.16_GM001518	2	GO:0016020; membrane; cellular_component	GO:0051301; cell division; biological_process
HJ.16_GM001519	4	GO:0005524; ATP binding; molecular_function	GO:0003824; NA	GO:0008716; D-alanine-D-alanine ligase activity; molecular_function	GO:0046872; metal ion binding; molecular_function
HJ.16_GM001520	3	GO:0016020; membrane; cellular_component	GO:0016653; oxidoreductase activity, acting on NAD(P)H, heme protein as acceptor; molecular_function	GO:0006784; heme A biosynthetic process; biological_process
HJ.16_GM001521	2	GO:0016765; transferase activity, transferring alkyl or aryl (other than methyl) groups; molecular_function	GO:0016020; membrane; cellular_component
HJ.16_GM001522	10	GO:0022900; electron transport chain; biological_process	GO:0050658; RNA transport; biological_process	GO:0005770; late endosome; cellular_component	GO:0016020; membrane; cellular_component	GO:0020037; heme binding; molecular_function	GO:0009055; electron transfer activity; molecular_function	GO:0005507; copper ion binding; molecular_function	GO:0004129; cytochrome-c oxidase activity; molecular_function	GO:0035194; regulatory ncRNA-mediated post-transcriptional gene silencing; biological_process	GO:0009060; aerobic respiration; biological_process
HJ.16_GM001523	4	GO:0004129; cytochrome-c oxidase activity; molecular_function	GO:0020037; heme binding; molecular_function	GO:0016020; membrane; cellular_component	GO:0009060; aerobic respiration; biological_process
HJ.16_GM001524	4	GO:0004129; cytochrome-c oxidase activity; molecular_function	GO:1902600; proton transmembrane transport; biological_process	GO:0015252; proton channel activity; molecular_function	GO:0016020; membrane; cellular_component
HJ.16_GM001525	1	GO:0016020; membrane; cellular_component
HJ.16_GM001528	1	GO:0005515; protein binding; molecular_function
HJ.16_GM001530	7	GO:0051258; protein polymerization; biological_process	GO:0005102; signaling receptor binding; molecular_function	GO:0005577; fibrinogen complex; cellular_component	GO:0015631; tubulin binding; molecular_function	GO:0030168; platelet activation; biological_process	GO:0005515; protein binding; molecular_function	GO:0009424; bacterial-type flagellum hook; cellular_component
HJ.16_GM001532	4	GO:0006415; translational termination; biological_process	GO:0006351; DNA-templated transcription; biological_process	GO:0003899; DNA-directed 5'-3' RNA polymerase activity; molecular_function	GO:0003677; DNA binding; molecular_function
HJ.16_GM001534	5	GO:0009452; 7-methylguanosine RNA capping; biological_process	GO:0009007; site-specific DNA-methyltransferase (adenine-specific) activity; molecular_function	GO:0008168; methyltransferase activity; molecular_function	GO:0001510; RNA methylation; biological_process	GO:0032775; DNA methylation on adenine; biological_process
HJ.16_GM001535	3	GO:0009058; biosynthetic process; biological_process	GO:0008771; [citrate (pro-3S)-lyase] ligase activity; molecular_function	GO:0003824; NA
HJ.16_GM001537	1	GO:0006629; lipid metabolic process; biological_process
HJ.16_GM001538	5	GO:0090729; NA	GO:0004252; serine-type endopeptidase activity; molecular_function	GO:0004176; ATP-dependent peptidase activity; molecular_function	GO:0005515; protein binding; molecular_function	GO:0006508; proteolysis; biological_process
HJ.16_GM001539	3	GO:0003824; NA	GO:0008771; [citrate (pro-3S)-lyase] ligase activity; molecular_function	GO:0009058; biosynthetic process; biological_process
HJ.16_GM001543	27	GO:0019905; syntaxin binding; molecular_function	GO:0031267; small GTPase binding; molecular_function	GO:0006397; mRNA processing; biological_process	GO:0019069; viral capsid assembly; biological_process	GO:0051082; unfolded protein binding; molecular_function	GO:0017119; Golgi transport complex; cellular_component	GO:0005634; nucleus; cellular_component	GO:0051087; protein-folding chaperone binding; molecular_function	GO:0005737; cytoplasm; cellular_component	GO:0000774; adenyl-nucleotide exchange factor activity; molecular_function	GO:0043093; FtsZ-dependent cytokinesis; biological_process	GO:0006606; protein import into nucleus; biological_process	GO:0006891; intra-Golgi vesicle-mediated transport; biological_process	GO:0003700; DNA-binding transcription factor activity; molecular_function	GO:0042803; protein homodimerization activity; molecular_function	GO:0039679; viral occlusion body; cellular_component	GO:0000445; THO complex part of transcription export complex; cellular_component	GO:0006355; regulation of DNA-templated transcription; biological_process	GO:0006357; regulation of transcription by RNA polymerase II; biological_process	GO:0006260; DNA replication; biological_process	GO:0016272; prefoldin complex; cellular_component	GO:0006457; protein folding; biological_process	GO:0090529; cell septum assembly; biological_process	GO:0070206; protein trimerization; biological_process	GO:0070840; dynein complex binding; molecular_function	GO:0008134; transcription factor binding; molecular_function	GO:0007155; cell adhesion; biological_process
HJ.16_GM001544	4	GO:0016747; acyltransferase activity, transferring groups other than amino-acyl groups; molecular_function	GO:0004402; histone acetyltransferase activity; molecular_function	GO:0006355; regulation of DNA-templated transcription; biological_process	GO:0016573; histone acetylation; biological_process
HJ.16_GM001545	7	GO:0006813; potassium ion transport; biological_process	GO:0016491; oxidoreductase activity; molecular_function	GO:0046168; glycerol-3-phosphate catabolic process; biological_process	GO:0016616; oxidoreductase activity, acting on the CH-OH group of donors, NAD or NADP as acceptor; molecular_function	GO:0051287; NAD binding; molecular_function	GO:0071949; FAD binding; molecular_function	GO:0004497; monooxygenase activity; molecular_function
HJ.16_GM001548	4	GO:0032259; methylation; biological_process	GO:0003723; RNA binding; molecular_function	GO:0008757; S-adenosylmethionine-dependent methyltransferase activity; molecular_function	GO:0008168; methyltransferase activity; molecular_function
HJ.16_GM001549	4	GO:0016020; membrane; cellular_component	GO:0005886; plasma membrane; cellular_component	GO:0004252; serine-type endopeptidase activity; molecular_function	GO:0051301; cell division; biological_process
HJ.16_GM001550	1	GO:0008658; penicillin binding; molecular_function
HJ.16_GM001552	1	GO:0008658; penicillin binding; molecular_function
HJ.16_GM001553	3	GO:0005524; ATP binding; molecular_function	GO:0016881; acid-amino acid ligase activity; molecular_function	GO:0009058; biosynthetic process; biological_process
HJ.16_GM001554	2	GO:0016780; phosphotransferase activity, for other substituted phosphate groups; molecular_function	GO:0016020; membrane; cellular_component
HJ.16_GM001555	7	GO:0009058; biosynthetic process; biological_process	GO:0006813; potassium ion transport; biological_process	GO:0042597; periplasmic space; cellular_component	GO:0016881; acid-amino acid ligase activity; molecular_function	GO:0005524; ATP binding; molecular_function	GO:0042279; nitrite reductase (cytochrome, ammonia-forming) activity; molecular_function	GO:0006807; nitrogen compound metabolic process; biological_process
HJ.16_GM001556	2	GO:0051301; cell division; biological_process	GO:0016020; membrane; cellular_component
HJ.16_GM001557	5	GO:0016758; hexosyltransferase activity; molecular_function	GO:0005975; carbohydrate metabolic process; biological_process	GO:0008194; UDP-glycosyltransferase activity; molecular_function	GO:0030259; lipid glycosylation; biological_process	GO:0016757; glycosyltransferase activity; molecular_function
HJ.16_GM001558	2	GO:0050660; flavin adenine dinucleotide binding; molecular_function	GO:0008762; UDP-N-acetylmuramate dehydrogenase activity; molecular_function
HJ.16_GM001559	1	GO:0019867; outer membrane; cellular_component
HJ.16_GM001560	3	GO:0005515; protein binding; molecular_function	GO:0003824; NA	GO:0051301; cell division; biological_process
HJ.16_GM001561	2	GO:0005525; GTP binding; molecular_function	GO:0016491; oxidoreductase activity; molecular_function
HJ.16_GM001562	2	GO:0006508; proteolysis; biological_process	GO:0008236; serine-type peptidase activity; molecular_function
HJ.16_GM001563	3	GO:0004190; aspartic-type endopeptidase activity; molecular_function	GO:0006508; proteolysis; biological_process	GO:0030436; asexual sporulation; biological_process
HJ.16_GM001564	7	GO:0045893; positive regulation of DNA-templated transcription; biological_process	GO:0003677; DNA binding; molecular_function	GO:0006355; regulation of DNA-templated transcription; biological_process	GO:0005634; nucleus; cellular_component	GO:0006352; DNA-templated transcription initiation; biological_process	GO:0003700; DNA-binding transcription factor activity; molecular_function	GO:0016987; sigma factor activity; molecular_function
HJ.16_GM001565	5	GO:0003700; DNA-binding transcription factor activity; molecular_function	GO:0016987; sigma factor activity; molecular_function	GO:0006355; regulation of DNA-templated transcription; biological_process	GO:0006352; DNA-templated transcription initiation; biological_process	GO:0003677; DNA binding; molecular_function
HJ.16_GM001566	3	GO:0006302; double-strand break repair; biological_process	GO:0005524; ATP binding; molecular_function	GO:0016887; ATP hydrolysis activity; molecular_function
HJ.16_GM001567	1	GO:0016787; hydrolase activity; molecular_function
HJ.16_GM001570	4	GO:0016705; oxidoreductase activity, acting on paired donors, with incorporation or reduction of molecular oxygen; molecular_function	GO:0044780; bacterial-type flagellum assembly; biological_process	GO:0003824; NA	GO:0005515; protein binding; molecular_function
HJ.16_GM001571	1	GO:0090529; cell septum assembly; biological_process
HJ.16_GM001572	1	GO:0016020; membrane; cellular_component
HJ.16_GM001573	1	GO:0003723; RNA binding; molecular_function
HJ.16_GM001574	6	GO:0004674; protein serine/threonine kinase activity; molecular_function	GO:0006468; protein phosphorylation; biological_process	GO:0005524; ATP binding; molecular_function	GO:0033178; proton-transporting two-sector ATPase complex, catalytic domain; cellular_component	GO:1902600; proton transmembrane transport; biological_process	GO:0046961; proton-transporting ATPase activity, rotational mechanism; molecular_function
HJ.16_GM001576	8	GO:0005524; ATP binding; molecular_function	GO:0000166; nucleotide binding; molecular_function	GO:0004812; aminoacyl-tRNA ligase activity; molecular_function	GO:0005737; cytoplasm; cellular_component	GO:0004824; lysine-tRNA ligase activity; molecular_function	GO:0006418; tRNA aminoacylation for protein translation; biological_process	GO:0006430; lysyl-tRNA aminoacylation; biological_process	GO:0002161; aminoacyl-tRNA editing activity; molecular_function
HJ.16_GM001577	1	GO:0008270; zinc ion binding; molecular_function
HJ.16_GM001578	3	GO:0006508; proteolysis; biological_process	GO:0016020; membrane; cellular_component	GO:0004190; aspartic-type endopeptidase activity; molecular_function
HJ.16_GM001579	7	GO:0015774; polysaccharide transport; biological_process	GO:0003723; RNA binding; molecular_function	GO:0001522; pseudouridine synthesis; biological_process	GO:0009451; RNA modification; biological_process	GO:0009982; pseudouridine synthase activity; molecular_function	GO:0016020; membrane; cellular_component	GO:0015159; polysaccharide transmembrane transporter activity; molecular_function
HJ.16_GM001581	3	GO:0016020; membrane; cellular_component	GO:0022857; transmembrane transporter activity; molecular_function	GO:0055085; transmembrane transport; biological_process
HJ.16_GM001582	6	GO:0051287; NAD binding; molecular_function	GO:0036361; racemase activity, acting on amino acids and derivatives; molecular_function	GO:0016597; amino acid binding; molecular_function	GO:0016743; carboxyl- or carbamoyltransferase activity; molecular_function	GO:0006520; amino acid metabolic process; biological_process	GO:0006807; nitrogen compound metabolic process; biological_process
HJ.16_GM001583	1	GO:0016787; hydrolase activity; molecular_function
HJ.16_GM001584	1	GO:0016787; hydrolase activity; molecular_function
HJ.16_GM001585	3	GO:0005524; ATP binding; molecular_function	GO:0008716; D-alanine-D-alanine ligase activity; molecular_function	GO:0046872; metal ion binding; molecular_function
HJ.16_GM001586	1	GO:0016491; oxidoreductase activity; molecular_function
HJ.16_GM001587	11	GO:0000105; histidine biosynthetic process; biological_process	GO:0006537; glutamate biosynthetic process; biological_process	GO:0018580; nitronate monooxygenase activity; molecular_function	GO:0005737; cytoplasm; cellular_component	GO:0016627; oxidoreductase activity, acting on the CH-CH group of donors; molecular_function	GO:0003824; NA	GO:0015930; glutamate synthase activity; molecular_function	GO:0016638; oxidoreductase activity, acting on the CH-NH2 group of donors; molecular_function	GO:0006355; regulation of DNA-templated transcription; biological_process	GO:0006071; glycerol metabolic process; biological_process	GO:0016491; oxidoreductase activity; molecular_function
HJ.16_GM001588	2	GO:0006207; 'de novo' pyrimidine nucleobase biosynthetic process; biological_process	GO:0004590; orotidine-5'-phosphate decarboxylase activity; molecular_function
HJ.16_GM001591	1	GO:0003824; NA
HJ.16_GM001592	3	GO:0005315; inorganic phosphate transmembrane transporter activity; molecular_function	GO:0016020; membrane; cellular_component	GO:0006817; phosphate ion transport; biological_process
HJ.16_GM001593	1	GO:0004781; sulfate adenylyltransferase (ATP) activity; molecular_function
HJ.16_GM001594	18	GO:0003723; RNA binding; molecular_function	GO:0005524; ATP binding; molecular_function	GO:0015937; coenzyme A biosynthetic process; biological_process	GO:0003924; GTPase activity; molecular_function	GO:0003724; RNA helicase activity; molecular_function	GO:0019001; guanyl nucleotide binding; molecular_function	GO:0003677; DNA binding; molecular_function	GO:0006614; SRP-dependent cotranslational protein targeting to membrane; biological_process	GO:0007186; G protein-coupled receptor signaling pathway; biological_process	GO:0004140; dephospho-CoA kinase activity; molecular_function	GO:0016887; ATP hydrolysis activity; molecular_function	GO:0043531; ADP binding; molecular_function	GO:0005525; GTP binding; molecular_function	GO:0006777; Mo-molybdopterin cofactor biosynthetic process; biological_process	GO:0016301; kinase activity; molecular_function	GO:0017111; ribonucleoside triphosphate phosphatase activity; molecular_function	GO:0031683; G-protein beta/gamma-subunit complex binding; molecular_function	GO:0016787; hydrolase activity; molecular_function
HJ.16_GM001595	3	GO:0051536; iron-sulfur cluster binding; molecular_function	GO:0003824; NA	GO:0008168; methyltransferase activity; molecular_function
HJ.16_GM001596	3	GO:0019251; anaerobic cobalamin biosynthetic process; biological_process	GO:0016852; sirohydrochlorin cobaltochelatase activity; molecular_function	GO:0016829; lyase activity; molecular_function
HJ.16_GM001597	1	GO:0006813; potassium ion transport; biological_process
HJ.16_GM001600	5	GO:0016020; membrane; cellular_component	GO:0034258; nicotinamide riboside transport; biological_process	GO:0034257; nicotinamide riboside transmembrane transporter activity; molecular_function	GO:0003824; NA	GO:0051536; iron-sulfur cluster binding; molecular_function
HJ.16_GM001603	7	GO:0016887; ATP hydrolysis activity; molecular_function	GO:0033014; tetrapyrrole biosynthetic process; biological_process	GO:0004852; uroporphyrinogen-III synthase activity; molecular_function	GO:0003924; GTPase activity; molecular_function	GO:0005525; GTP binding; molecular_function	GO:0005524; ATP binding; molecular_function	GO:0043531; ADP binding; molecular_function
HJ.16_GM001604	3	GO:0003677; DNA binding; molecular_function	GO:0006351; DNA-templated transcription; biological_process	GO:0003899; DNA-directed 5'-3' RNA polymerase activity; molecular_function
HJ.16_GM001605	1	GO:0003824; NA
HJ.16_GM001606	9	GO:0000723; telomere maintenance; biological_process	GO:0005524; ATP binding; molecular_function	GO:0051604; protein maturation; biological_process	GO:0006281; DNA repair; biological_process	GO:0003676; nucleic acid binding; molecular_function	GO:0003677; DNA binding; molecular_function	GO:0016787; hydrolase activity; molecular_function	GO:0016151; nickel cation binding; molecular_function	GO:0003678; DNA helicase activity; molecular_function
HJ.16_GM001607	1	GO:0042586; peptide deformylase activity; molecular_function
HJ.16_GM001608	2	GO:0016491; oxidoreductase activity; molecular_function	GO:0009058; biosynthetic process; biological_process
HJ.16_GM001609	5	GO:0032259; methylation; biological_process	GO:0003723; RNA binding; molecular_function	GO:0006355; regulation of DNA-templated transcription; biological_process	GO:0008168; methyltransferase activity; molecular_function	GO:0008757; S-adenosylmethionine-dependent methyltransferase activity; molecular_function
HJ.16_GM001610	2	GO:0003824; NA	GO:0051536; iron-sulfur cluster binding; molecular_function
HJ.16_GM001612	3	GO:0006468; protein phosphorylation; biological_process	GO:0005524; ATP binding; molecular_function	GO:0004672; protein kinase activity; molecular_function
HJ.16_GM001613	6	GO:0006302; double-strand break repair; biological_process	GO:0005525; GTP binding; molecular_function	GO:0005524; ATP binding; molecular_function	GO:0006576; biogenic amine metabolic process; biological_process	GO:0003924; GTPase activity; molecular_function	GO:0016887; ATP hydrolysis activity; molecular_function
HJ.16_GM001614	7	GO:0004514; nicotinate-nucleotide diphosphorylase (carboxylating) activity; molecular_function	GO:0016765; transferase activity, transferring alkyl or aryl (other than methyl) groups; molecular_function	GO:0004590; orotidine-5'-phosphate decarboxylase activity; molecular_function	GO:0005975; carbohydrate metabolic process; biological_process	GO:0016857; racemase and epimerase activity, acting on carbohydrates and derivatives; molecular_function	GO:0009435; NAD biosynthetic process; biological_process	GO:0006207; 'de novo' pyrimidine nucleobase biosynthetic process; biological_process
HJ.16_GM001615	4	GO:0009229; thiamine diphosphate biosynthetic process; biological_process	GO:0004788; thiamine diphosphokinase activity; molecular_function	GO:0030975; thiamine binding; molecular_function	GO:0005524; ATP binding; molecular_function
HJ.16_GM001617	1	GO:0003735; structural constituent of ribosome; molecular_function
HJ.16_GM001619	2	GO:0004371; glycerone kinase activity; molecular_function	GO:0006071; glycerol metabolic process; biological_process
HJ.16_GM001620	6	GO:0006725; cellular aromatic compound metabolic process; biological_process	GO:0008199; ferric iron binding; molecular_function	GO:0003824; NA	GO:0051539; 4 iron, 4 sulfur cluster binding; molecular_function	GO:0003941; L-serine ammonia-lyase activity; molecular_function	GO:0006094; gluconeogenesis; biological_process
HJ.16_GM001621	2	GO:0005737; cytoplasm; cellular_component	GO:0005515; protein binding; molecular_function
HJ.16_GM001622	6	GO:0016020; membrane; cellular_component	GO:0017038; protein import; biological_process	GO:0005524; ATP binding; molecular_function	GO:0003677; DNA binding; molecular_function	GO:0016787; hydrolase activity; molecular_function	GO:0003676; nucleic acid binding; molecular_function
HJ.16_GM001623	3	GO:0003700; DNA-binding transcription factor activity; molecular_function	GO:0003676; nucleic acid binding; molecular_function	GO:0006355; regulation of DNA-templated transcription; biological_process
HJ.16_GM001624	4	GO:0003824; NA	GO:0016747; acyltransferase activity, transferring groups other than amino-acyl groups; molecular_function	GO:0000776; kinetochore; cellular_component	GO:0006633; fatty acid biosynthetic process; biological_process
HJ.16_GM001626	4	GO:0046872; metal ion binding; molecular_function	GO:0051287; NAD binding; molecular_function	GO:0031419; cobalamin binding; molecular_function	GO:0004488; methylenetetrahydrofolate dehydrogenase (NADP+) activity; molecular_function
HJ.16_GM001627	3	GO:0046983; protein dimerization activity; molecular_function	GO:0009190; cyclic nucleotide biosynthetic process; biological_process	GO:0035556; intracellular signal transduction; biological_process
HJ.16_GM001628	2	GO:0006396; RNA processing; biological_process	GO:0004525; ribonuclease III activity; molecular_function
HJ.16_GM001629	9	GO:0005524; ATP binding; molecular_function	GO:0042729; DASH complex; cellular_component	GO:0008608; attachment of spindle microtubules to kinetochore; biological_process	GO:0005515; protein binding; molecular_function	GO:0006302; double-strand break repair; biological_process	GO:0072686; mitotic spindle; cellular_component	GO:0005694; chromosome; cellular_component	GO:0051276; chromosome organization; biological_process	GO:0016887; ATP hydrolysis activity; molecular_function
HJ.16_GM001630	22	GO:0016020; membrane; cellular_component	GO:0004673; protein histidine kinase activity; molecular_function	GO:0016887; ATP hydrolysis activity; molecular_function	GO:0006614; SRP-dependent cotranslational protein targeting to membrane; biological_process	GO:0003677; DNA binding; molecular_function	GO:0009966; regulation of signal transduction; biological_process	GO:0003924; GTPase activity; molecular_function	GO:0000287; magnesium ion binding; molecular_function	GO:0006281; DNA repair; biological_process	GO:0005524; ATP binding; molecular_function	GO:0000155; phosphorelay sensor kinase activity; molecular_function	GO:0005886; plasma membrane; cellular_component	GO:0016301; kinase activity; molecular_function	GO:0017111; ribonucleoside triphosphate phosphatase activity; molecular_function	GO:0006777; Mo-molybdopterin cofactor biosynthetic process; biological_process	GO:0003678; DNA helicase activity; molecular_function	GO:0016787; hydrolase activity; molecular_function	GO:0000723; telomere maintenance; biological_process	GO:0000160; phosphorelay signal transduction system; biological_process	GO:0005525; GTP binding; molecular_function	GO:0030976; thiamine pyrophosphate binding; molecular_function	GO:0062023; collagen-containing extracellular matrix; cellular_component
HJ.16_GM001631	4	GO:0019748; secondary metabolic process; biological_process	GO:0006468; protein phosphorylation; biological_process	GO:0004672; protein kinase activity; molecular_function	GO:0016773; phosphotransferase activity, alcohol group as acceptor; molecular_function
HJ.16_GM001632	10	GO:0005525; GTP binding; molecular_function	GO:0006352; DNA-templated transcription initiation; biological_process	GO:0006310; DNA recombination; biological_process	GO:0003677; DNA binding; molecular_function	GO:0006355; regulation of DNA-templated transcription; biological_process	GO:0016020; membrane; cellular_component	GO:0060567; negative regulation of termination of DNA-templated transcription; biological_process	GO:0000150; DNA strand exchange activity; molecular_function	GO:0003700; DNA-binding transcription factor activity; molecular_function	GO:0016987; sigma factor activity; molecular_function
HJ.16_GM001633	12	GO:0006000; fructose metabolic process; biological_process	GO:0002949; tRNA threonylcarbamoyladenosine modification; biological_process	GO:0003873; 6-phosphofructo-2-kinase activity; molecular_function	GO:0005524; ATP binding; molecular_function	GO:0005525; GTP binding; molecular_function	GO:0016887; ATP hydrolysis activity; molecular_function	GO:0016787; hydrolase activity; molecular_function	GO:0003677; DNA binding; molecular_function	GO:0008312; 7S RNA binding; molecular_function	GO:0006614; SRP-dependent cotranslational protein targeting to membrane; biological_process	GO:0048500; signal recognition particle; cellular_component	GO:0016301; kinase activity; molecular_function
HJ.16_GM001634	3	GO:0005840; ribosome; cellular_component	GO:0006412; translation; biological_process	GO:0003735; structural constituent of ribosome; molecular_function
HJ.16_GM001635	1	GO:0003723; RNA binding; molecular_function
HJ.16_GM001636	2	GO:0030915; Smc5-Smc6 complex; cellular_component	GO:0006281; DNA repair; biological_process
HJ.16_GM001637	1	GO:0006364; rRNA processing; biological_process
HJ.16_GM001639	3	GO:0006412; translation; biological_process	GO:0005840; ribosome; cellular_component	GO:0003735; structural constituent of ribosome; molecular_function
HJ.16_GM001640	4	GO:0003824; NA	GO:0005525; GTP binding; molecular_function	GO:0051536; iron-sulfur cluster binding; molecular_function	GO:0003924; GTPase activity; molecular_function
HJ.16_GM001641	1	GO:0004523; RNA-DNA hybrid ribonuclease activity; molecular_function
HJ.16_GM001643	2	GO:0016020; membrane; cellular_component	GO:0009306; protein secretion; biological_process
HJ.16_GM001644	1	GO:0003824; NA
HJ.16_GM001645	1	GO:0003824; NA
HJ.16_GM001646	1	GO:0016645; oxidoreductase activity, acting on the CH-NH group of donors; molecular_function
HJ.16_GM001647	1	GO:0009294; DNA-mediated transformation; biological_process
HJ.16_GM001649	9	GO:0016151; nickel cation binding; molecular_function	GO:0008270; zinc ion binding; molecular_function	GO:0006413; translational initiation; biological_process	GO:0003677; DNA binding; molecular_function	GO:0006265; DNA topological change; biological_process	GO:0005694; chromosome; cellular_component	GO:0006351; DNA-templated transcription; biological_process	GO:0003916; DNA topoisomerase activity; molecular_function	GO:0051604; protein maturation; biological_process
HJ.16_GM001650	4	GO:0071949; FAD binding; molecular_function	GO:0006631; fatty acid metabolic process; biological_process	GO:0016491; oxidoreductase activity; molecular_function	GO:0070403; NAD+ binding; molecular_function
HJ.16_GM001651	3	GO:0003677; DNA binding; molecular_function	GO:0015074; DNA integration; biological_process	GO:0006310; DNA recombination; biological_process
HJ.16_GM001652	2	GO:0005839; proteasome core complex; cellular_component	GO:0051603; proteolysis involved in protein catabolic process; biological_process
HJ.16_GM001653	12	GO:0003677; DNA binding; molecular_function	GO:0032508; DNA duplex unwinding; biological_process	GO:0016301; kinase activity; molecular_function	GO:0017111; ribonucleoside triphosphate phosphatase activity; molecular_function	GO:0006355; regulation of DNA-templated transcription; biological_process	GO:0016887; ATP hydrolysis activity; molecular_function	GO:0009378; four-way junction helicase activity; molecular_function	GO:0008134; transcription factor binding; molecular_function	GO:0005524; ATP binding; molecular_function	GO:0006281; DNA repair; biological_process	GO:0003676; nucleic acid binding; molecular_function	GO:0006310; DNA recombination; biological_process
HJ.16_GM001654	5	GO:0005525; GTP binding; molecular_function	GO:0003677; DNA binding; molecular_function	GO:0006355; regulation of DNA-templated transcription; biological_process	GO:0005515; protein binding; molecular_function	GO:0003700; DNA-binding transcription factor activity; molecular_function
HJ.16_GM001657	4	GO:0009288; bacterial-type flagellum; cellular_component	GO:0071973; bacterial-type flagellum-dependent cell motility; biological_process	GO:0005198; NA	GO:0003774; NA
HJ.16_GM001659	1	GO:0000105; histidine biosynthetic process; biological_process
HJ.16_GM001660	1	GO:0003677; DNA binding; molecular_function
HJ.16_GM001661	7	GO:0005525; GTP binding; molecular_function	GO:0005524; ATP binding; molecular_function	GO:0043531; ADP binding; molecular_function	GO:1902600; proton transmembrane transport; biological_process	GO:0016887; ATP hydrolysis activity; molecular_function	GO:0003924; GTPase activity; molecular_function	GO:0046034; ATP metabolic process; biological_process
HJ.16_GM001662	5	GO:0009297; pilus assembly; biological_process	GO:0016020; membrane; cellular_component	GO:0009288; bacterial-type flagellum; cellular_component	GO:0015473; fimbrial usher porin activity; molecular_function	GO:0071973; bacterial-type flagellum-dependent cell motility; biological_process
HJ.16_GM001663	27	GO:0016485; protein processing; biological_process	GO:0046961; proton-transporting ATPase activity, rotational mechanism; molecular_function	GO:0042500; aspartic endopeptidase activity, intramembrane cleaving; molecular_function	GO:0000774; adenyl-nucleotide exchange factor activity; molecular_function	GO:0005200; structural constituent of cytoskeleton; molecular_function	GO:0015979; photosynthesis; biological_process	GO:0015628; protein secretion by the type II secretion system; biological_process	GO:0005823; central plaque of spindle pole body; cellular_component	GO:0030474; spindle pole body duplication; biological_process	GO:0016020; membrane; cellular_component	GO:0051258; protein polymerization; biological_process	GO:0015627; type II protein secretion system complex; cellular_component	GO:0005634; nucleus; cellular_component	GO:0051087; protein-folding chaperone binding; molecular_function	GO:0006811; monoatomic ion transport; biological_process	GO:1901031; regulation of response to reactive oxygen species; biological_process	GO:1902600; proton transmembrane transport; biological_process	GO:0019684; photosynthesis, light reaction; biological_process	GO:0006457; protein folding; biological_process	GO:0033179; proton-transporting V-type ATPase, V0 domain; cellular_component	GO:0009523; photosystem II; cellular_component	GO:0042803; protein homodimerization activity; molecular_function	GO:0030168; platelet activation; biological_process	GO:0008855; exodeoxyribonuclease VII activity; molecular_function	GO:0005577; fibrinogen complex; cellular_component	GO:0006260; DNA replication; biological_process	GO:0005102; signaling receptor binding; molecular_function
HJ.16_GM001664	2	GO:0006508; proteolysis; biological_process	GO:0004252; serine-type endopeptidase activity; molecular_function
HJ.16_GM001668	12	GO:0008270; zinc ion binding; molecular_function	GO:0006935; chemotaxis; biological_process	GO:0004222; metalloendopeptidase activity; molecular_function	GO:0140359; ABC-type transporter activity; molecular_function	GO:0004176; ATP-dependent peptidase activity; molecular_function	GO:0016020; membrane; cellular_component	GO:0005524; ATP binding; molecular_function	GO:0020037; heme binding; molecular_function	GO:0017004; cytochrome complex assembly; biological_process	GO:0009425; bacterial-type flagellum basal body; cellular_component	GO:0017003; protein-heme linkage; biological_process	GO:0071973; bacterial-type flagellum-dependent cell motility; biological_process
HJ.16_GM001669	3	GO:0071973; bacterial-type flagellum-dependent cell motility; biological_process	GO:0009425; bacterial-type flagellum basal body; cellular_component	GO:0003774; NA
HJ.16_GM001670	4	GO:0003774; NA	GO:0016787; hydrolase activity; molecular_function	GO:0009425; bacterial-type flagellum basal body; cellular_component	GO:0071973; bacterial-type flagellum-dependent cell motility; biological_process
HJ.16_GM001671	3	GO:0046872; metal ion binding; molecular_function	GO:0000160; phosphorelay signal transduction system; biological_process	GO:0031419; cobalamin binding; molecular_function
HJ.16_GM001672	2	GO:0044781; bacterial-type flagellum organization; biological_process	GO:0016020; membrane; cellular_component
HJ.16_GM001673	2	GO:0016020; membrane; cellular_component	GO:0009306; protein secretion; biological_process
HJ.16_GM001674	2	GO:0016020; membrane; cellular_component	GO:0009306; protein secretion; biological_process
HJ.16_GM001675	2	GO:0016020; membrane; cellular_component	GO:0006605; protein targeting; biological_process
HJ.16_GM001676	5	GO:0009306; protein secretion; biological_process	GO:0000794; condensed nuclear chromosome; cellular_component	GO:0000712; resolution of meiotic recombination intermediates; biological_process	GO:0016887; ATP hydrolysis activity; molecular_function	GO:0016020; membrane; cellular_component
HJ.16_GM001677	2	GO:0016020; membrane; cellular_component	GO:0009306; protein secretion; biological_process
HJ.16_GM001678	15	GO:0003724; RNA helicase activity; molecular_function	GO:0016301; kinase activity; molecular_function	GO:0016787; hydrolase activity; molecular_function	GO:0003677; DNA binding; molecular_function	GO:0006614; SRP-dependent cotranslational protein targeting to membrane; biological_process	GO:0006576; biogenic amine metabolic process; biological_process	GO:0016887; ATP hydrolysis activity; molecular_function	GO:0019072; viral genome packaging; biological_process	GO:0003723; RNA binding; molecular_function	GO:0005524; ATP binding; molecular_function	GO:0003676; nucleic acid binding; molecular_function	GO:0005525; GTP binding; molecular_function	GO:0003924; GTPase activity; molecular_function	GO:0000166; nucleotide binding; molecular_function	GO:0002949; tRNA threonylcarbamoyladenosine modification; biological_process
HJ.16_GM001679	4	GO:0005525; GTP binding; molecular_function	GO:0005524; ATP binding; molecular_function	GO:0016491; oxidoreductase activity; molecular_function	GO:0003924; GTPase activity; molecular_function
HJ.16_GM001680	5	GO:0005737; cytoplasm; cellular_component	GO:0000160; phosphorelay signal transduction system; biological_process	GO:0008984; protein-glutamate methylesterase activity; molecular_function	GO:0006935; chemotaxis; biological_process	GO:0000156; phosphorelay response regulator activity; molecular_function
HJ.16_GM001681	7	GO:0005737; cytoplasm; cellular_component	GO:0004673; protein histidine kinase activity; molecular_function	GO:0000160; phosphorelay signal transduction system; biological_process	GO:0008199; ferric iron binding; molecular_function	GO:0006935; chemotaxis; biological_process	GO:0000155; phosphorelay sensor kinase activity; molecular_function	GO:0007165; signal transduction; biological_process
HJ.16_GM001682	2	GO:0006935; chemotaxis; biological_process	GO:0007165; signal transduction; biological_process
HJ.16_GM001683	1	GO:0016787; hydrolase activity; molecular_function
HJ.16_GM001684	2	GO:0006935; chemotaxis; biological_process	GO:0050568; protein-glutamine glutaminase activity; molecular_function
HJ.16_GM001685	6	GO:0003677; DNA binding; molecular_function	GO:0006355; regulation of DNA-templated transcription; biological_process	GO:0006352; DNA-templated transcription initiation; biological_process	GO:0043565; sequence-specific DNA binding; molecular_function	GO:0003700; DNA-binding transcription factor activity; molecular_function	GO:0016987; sigma factor activity; molecular_function
HJ.16_GM001686	3	GO:0005886; plasma membrane; cellular_component	GO:0003729; mRNA binding; molecular_function	GO:0000398; mRNA splicing, via spliceosome; biological_process
HJ.16_GM001687	4	GO:0006412; translation; biological_process	GO:0005840; ribosome; cellular_component	GO:0006396; RNA processing; biological_process	GO:0003735; structural constituent of ribosome; molecular_function
HJ.16_GM001688	2	GO:0006414; translational elongation; biological_process	GO:0003746; translation elongation factor activity; molecular_function
HJ.16_GM001690	1	GO:0016757; glycosyltransferase activity; molecular_function
HJ.16_GM001691	1	GO:0016765; transferase activity, transferring alkyl or aryl (other than methyl) groups; molecular_function
HJ.16_GM001692	1	GO:0016020; membrane; cellular_component
HJ.16_GM001693	2	GO:0005515; protein binding; molecular_function	GO:0070402; NADPH binding; molecular_function
HJ.16_GM001694	2	GO:0006508; proteolysis; biological_process	GO:0005515; protein binding; molecular_function
HJ.16_GM001695	5	GO:0005524; ATP binding; molecular_function	GO:0000166; nucleotide binding; molecular_function	GO:0004812; aminoacyl-tRNA ligase activity; molecular_function	GO:0002161; aminoacyl-tRNA editing activity; molecular_function	GO:0006418; tRNA aminoacylation for protein translation; biological_process
HJ.16_GM001696	4	GO:0008408; 3'-5' exonuclease activity; molecular_function	GO:0003676; nucleic acid binding; molecular_function	GO:0003824; NA	GO:0006260; DNA replication; biological_process
HJ.16_GM001698	4	GO:0003700; DNA-binding transcription factor activity; molecular_function	GO:0031554; regulation of termination of DNA-templated transcription; biological_process	GO:0003723; RNA binding; molecular_function	GO:0003676; nucleic acid binding; molecular_function
HJ.16_GM001701	5	GO:0005525; GTP binding; molecular_function	GO:0006270; DNA replication initiation; biological_process	GO:0005524; ATP binding; molecular_function	GO:0006576; biogenic amine metabolic process; biological_process	GO:0003924; GTPase activity; molecular_function
HJ.16_GM001703	1	GO:0006364; rRNA processing; biological_process
HJ.16_GM001704	6	GO:0001522; pseudouridine synthesis; biological_process	GO:0003723; RNA binding; molecular_function	GO:0006396; RNA processing; biological_process	GO:0046872; metal ion binding; molecular_function	GO:0009982; pseudouridine synthase activity; molecular_function	GO:0009451; RNA modification; biological_process
HJ.16_GM001705	5	GO:0008531; riboflavin kinase activity; molecular_function	GO:0003919; FMN adenylyltransferase activity; molecular_function	GO:0009058; biosynthetic process; biological_process	GO:0003824; NA	GO:0009231; riboflavin biosynthetic process; biological_process
HJ.16_GM001706	3	GO:0005840; ribosome; cellular_component	GO:0006412; translation; biological_process	GO:0003735; structural constituent of ribosome; molecular_function
HJ.16_GM001707	3	GO:0003723; RNA binding; molecular_function	GO:0003676; nucleic acid binding; molecular_function	GO:0006396; RNA processing; biological_process
HJ.16_GM001708	3	GO:0005975; carbohydrate metabolic process; biological_process	GO:0016810; hydrolase activity, acting on carbon-nitrogen (but not peptide) bonds; molecular_function	GO:0003824; NA
HJ.16_GM001711	10	GO:0050661; NADP binding; molecular_function	GO:0051287; NAD binding; molecular_function	GO:0046168; glycerol-3-phosphate catabolic process; biological_process	GO:0016616; oxidoreductase activity, acting on the CH-OH group of donors, NAD or NADP as acceptor; molecular_function	GO:0016491; oxidoreductase activity; molecular_function	GO:0004488; methylenetetrahydrofolate dehydrogenase (NADP+) activity; molecular_function	GO:0006520; amino acid metabolic process; biological_process	GO:0006631; fatty acid metabolic process; biological_process	GO:0006813; potassium ion transport; biological_process	GO:0070403; NAD+ binding; molecular_function
HJ.16_GM001712	1	GO:0003824; NA
HJ.16_GM001713	8	GO:0008652; amino acid biosynthetic process; biological_process	GO:0009089; lysine biosynthetic process via diaminopimelate; biological_process	GO:0051287; NAD binding; molecular_function	GO:0070402; NADPH binding; molecular_function	GO:0008839; 4-hydroxy-tetrahydrodipicolinate reductase; molecular_function	GO:0016491; oxidoreductase activity; molecular_function	GO:0046983; protein dimerization activity; molecular_function	GO:0016620; oxidoreductase activity, acting on the aldehyde or oxo group of donors, NAD or NADP as acceptor; molecular_function
HJ.16_GM001715	5	GO:0016829; lyase activity; molecular_function	GO:0030145; manganese ion binding; molecular_function	GO:0004725; protein tyrosine phosphatase activity; molecular_function	GO:0097367; carbohydrate derivative binding; molecular_function	GO:1901135; carbohydrate derivative metabolic process; biological_process
HJ.16_GM001716	1	GO:0005840; ribosome; cellular_component
HJ.16_GM001717	6	GO:0030866; cortical actin cytoskeleton organization; biological_process	GO:0016020; membrane; cellular_component	GO:0006508; proteolysis; biological_process	GO:0008233; peptidase activity; molecular_function	GO:0005856; cytoskeleton; cellular_component	GO:0008092; cytoskeletal protein binding; molecular_function
HJ.16_GM001718	2	GO:0007283; spermatogenesis; biological_process	GO:0005794; Golgi apparatus; cellular_component
HJ.16_GM001719	6	GO:0000166; nucleotide binding; molecular_function	GO:0016020; membrane; cellular_component	GO:0016887; ATP hydrolysis activity; molecular_function	GO:0003676; nucleic acid binding; molecular_function	GO:0003677; DNA binding; molecular_function	GO:0005524; ATP binding; molecular_function
HJ.16_GM001721	5	GO:0003677; DNA binding; molecular_function	GO:0006260; DNA replication; biological_process	GO:0006355; regulation of DNA-templated transcription; biological_process	GO:0006276; plasmid maintenance; biological_process	GO:0003700; DNA-binding transcription factor activity; molecular_function
HJ.16_GM001722	3	GO:0022857; transmembrane transporter activity; molecular_function	GO:0016020; membrane; cellular_component	GO:0055085; transmembrane transport; biological_process
HJ.16_GM001723	5	GO:0003700; DNA-binding transcription factor activity; molecular_function	GO:0006355; regulation of DNA-templated transcription; biological_process	GO:0045892; negative regulation of DNA-templated transcription; biological_process	GO:0051304; chromosome separation; biological_process	GO:0003677; DNA binding; molecular_function
HJ.16_GM001724	15	GO:0039654; fusion of virus membrane with host endosome membrane; biological_process	GO:0046813; receptor-mediated virion attachment to host cell; biological_process	GO:0055036; virion membrane; cellular_component	GO:0005198; NA	GO:0006606; protein import into nucleus; biological_process	GO:0019028; viral capsid; cellular_component	GO:0007165; signal transduction; biological_process	GO:0007155; cell adhesion; biological_process	GO:0016592; mediator complex; cellular_component	GO:0016020; membrane; cellular_component	GO:0019064; fusion of virus membrane with host plasma membrane; biological_process	GO:0003712; transcription coregulator activity; molecular_function	GO:0006357; regulation of transcription by RNA polymerase II; biological_process	GO:0075509; endocytosis involved in viral entry into host cell; biological_process	GO:0019031; viral envelope; cellular_component
HJ.16_GM001727	3	GO:0006631; fatty acid metabolic process; biological_process	GO:0016491; oxidoreductase activity; molecular_function	GO:0070403; NAD+ binding; molecular_function
HJ.16_GM001728	7	GO:0006310; DNA recombination; biological_process	GO:0006508; proteolysis; biological_process	GO:0030288; outer membrane-bounded periplasmic space; cellular_component	GO:0003910; DNA ligase (ATP) activity; molecular_function	GO:0003677; DNA binding; molecular_function	GO:0004252; serine-type endopeptidase activity; molecular_function	GO:0006281; DNA repair; biological_process
HJ.16_GM001730	14	GO:0033179; proton-transporting V-type ATPase, V0 domain; cellular_component	GO:0055085; transmembrane transport; biological_process	GO:0046873; metal ion transmembrane transporter activity; molecular_function	GO:0005744; TIM23 mitochondrial import inner membrane translocase complex; cellular_component	GO:0046961; proton-transporting ATPase activity, rotational mechanism; molecular_function	GO:1902600; proton transmembrane transport; biological_process	GO:0007034; vacuolar transport; biological_process	GO:0005789; endoplasmic reticulum membrane; cellular_component	GO:0004252; serine-type endopeptidase activity; molecular_function	GO:2001256; regulation of store-operated calcium entry; biological_process	GO:0016020; membrane; cellular_component	GO:0030001; metal ion transport; biological_process	GO:0005886; plasma membrane; cellular_component	GO:0030150; protein import into mitochondrial matrix; biological_process
HJ.16_GM001731	3	GO:0016020; membrane; cellular_component	GO:0016780; phosphotransferase activity, for other substituted phosphate groups; molecular_function	GO:0008654; phospholipid biosynthetic process; biological_process
HJ.16_GM001733	7	GO:0043752; adenosylcobinamide kinase activity; molecular_function	GO:0003697; single-stranded DNA binding; molecular_function	GO:0006281; DNA repair; biological_process	GO:0005524; ATP binding; molecular_function	GO:0009236; cobalamin biosynthetic process; biological_process	GO:0000166; nucleotide binding; molecular_function	GO:0016887; ATP hydrolysis activity; molecular_function
HJ.16_GM001735	9	GO:0036376; sodium ion export across plasma membrane; biological_process	GO:0008800; beta-lactamase activity; molecular_function	GO:0005666; RNA polymerase III complex; cellular_component	GO:0017001; antibiotic catabolic process; biological_process	GO:0015081; sodium ion transmembrane transporter activity; molecular_function	GO:0003677; DNA binding; molecular_function	GO:0030655; beta-lactam antibiotic catabolic process; biological_process	GO:0016020; membrane; cellular_component	GO:0006383; transcription by RNA polymerase III; biological_process
HJ.16_GM001736	3	GO:0051082; unfolded protein binding; molecular_function	GO:0008855; exodeoxyribonuclease VII activity; molecular_function	GO:0003723; RNA binding; molecular_function
HJ.16_GM001737	1	GO:0016787; hydrolase activity; molecular_function
HJ.16_GM001739	2	GO:0051287; NAD binding; molecular_function	GO:0006813; potassium ion transport; biological_process
HJ.16_GM001740	6	GO:0009058; biosynthetic process; biological_process	GO:0003824; NA	GO:0016829; lyase activity; molecular_function	GO:0030170; pyridoxal phosphate binding; molecular_function	GO:0019346; transsulfuration; biological_process	GO:0006520; amino acid metabolic process; biological_process
HJ.16_GM001741	4	GO:0051536; iron-sulfur cluster binding; molecular_function	GO:0003824; NA	GO:0035596; methylthiotransferase activity; molecular_function	GO:0051539; 4 iron, 4 sulfur cluster binding; molecular_function
HJ.16_GM001742	2	GO:0039679; viral occlusion body; cellular_component	GO:0006415; translational termination; biological_process
HJ.16_GM001744	5	GO:0006298; mismatch repair; biological_process	GO:0016887; ATP hydrolysis activity; molecular_function	GO:0006302; double-strand break repair; biological_process	GO:0030983; mismatched DNA binding; molecular_function	GO:0005524; ATP binding; molecular_function
HJ.16_GM001745	3	GO:0006298; mismatch repair; biological_process	GO:0005524; ATP binding; molecular_function	GO:0030983; mismatched DNA binding; molecular_function
HJ.16_GM001747	3	GO:0016020; membrane; cellular_component	GO:0017004; cytochrome complex assembly; biological_process	GO:0015886; heme transport; biological_process
HJ.16_GM001754	4	GO:0016638; oxidoreductase activity, acting on the CH-NH2 group of donors; molecular_function	GO:0015930; glutamate synthase activity; molecular_function	GO:0006537; glutamate biosynthetic process; biological_process	GO:0018580; nitronate monooxygenase activity; molecular_function
HJ.16_GM001756	5	GO:0004421; hydroxymethylglutaryl-CoA synthase activity; molecular_function	GO:0006084; acetyl-CoA metabolic process; biological_process	GO:0010142; farnesyl diphosphate biosynthetic process, mevalonate pathway; biological_process	GO:0006633; fatty acid biosynthetic process; biological_process	GO:0004315; 3-oxoacyl-[acyl-carrier-protein] synthase activity; molecular_function
HJ.16_GM001759	8	GO:0004315; 3-oxoacyl-[acyl-carrier-protein] synthase activity; molecular_function	GO:0016818; hydrolase activity, acting on acid anhydrides, in phosphorus-containing anhydrides; molecular_function	GO:0003968; RNA-dependent RNA polymerase activity; molecular_function	GO:0006633; fatty acid biosynthetic process; biological_process	GO:0003824; NA	GO:0016747; acyltransferase activity, transferring groups other than amino-acyl groups; molecular_function	GO:0018144; RNA-protein covalent cross-linking; biological_process	GO:0005198; NA
HJ.16_GM001760	3	GO:0006633; fatty acid biosynthetic process; biological_process	GO:0004315; 3-oxoacyl-[acyl-carrier-protein] synthase activity; molecular_function	GO:0016747; acyltransferase activity, transferring groups other than amino-acyl groups; molecular_function
HJ.16_GM001761	4	GO:0006633; fatty acid biosynthetic process; biological_process	GO:0016747; acyltransferase activity, transferring groups other than amino-acyl groups; molecular_function	GO:0008757; S-adenosylmethionine-dependent methyltransferase activity; molecular_function	GO:0004315; 3-oxoacyl-[acyl-carrier-protein] synthase activity; molecular_function
HJ.16_GM001762	4	GO:0003824; NA	GO:0004315; 3-oxoacyl-[acyl-carrier-protein] synthase activity; molecular_function	GO:0016747; acyltransferase activity, transferring groups other than amino-acyl groups; molecular_function	GO:0006633; fatty acid biosynthetic process; biological_process
HJ.16_GM001763	5	GO:0004315; 3-oxoacyl-[acyl-carrier-protein] synthase activity; molecular_function	GO:0016747; acyltransferase activity, transferring groups other than amino-acyl groups; molecular_function	GO:0009058; biosynthetic process; biological_process	GO:0008757; S-adenosylmethionine-dependent methyltransferase activity; molecular_function	GO:0006633; fatty acid biosynthetic process; biological_process
HJ.16_GM001764	4	GO:0004497; monooxygenase activity; molecular_function	GO:0005506; iron ion binding; molecular_function	GO:0016705; oxidoreductase activity, acting on paired donors, with incorporation or reduction of molecular oxygen; molecular_function	GO:0020037; heme binding; molecular_function
HJ.16_GM001765	4	GO:0005993; trehalose catabolic process; biological_process	GO:0005737; cytoplasm; cellular_component	GO:0005509; calcium ion binding; molecular_function	GO:0004555; alpha,alpha-trehalase activity; molecular_function
HJ.16_GM001767	1	GO:0006629; lipid metabolic process; biological_process
HJ.16_GM001769	2	GO:0006508; proteolysis; biological_process	GO:0008236; serine-type peptidase activity; molecular_function
HJ.16_GM001774	3	GO:0016020; membrane; cellular_component	GO:0022857; transmembrane transporter activity; molecular_function	GO:0005886; plasma membrane; cellular_component
HJ.16_GM001775	3	GO:0016020; membrane; cellular_component	GO:0022857; transmembrane transporter activity; molecular_function	GO:0005886; plasma membrane; cellular_component
HJ.16_GM001778	5	GO:0006260; DNA replication; biological_process	GO:0003677; DNA binding; molecular_function	GO:0003678; DNA helicase activity; molecular_function	GO:0005524; ATP binding; molecular_function	GO:0016887; ATP hydrolysis activity; molecular_function
HJ.16_GM001779	2	GO:0003723; RNA binding; molecular_function	GO:0006355; regulation of DNA-templated transcription; biological_process
HJ.16_GM001782	2	GO:0010181; FMN binding; molecular_function	GO:0036211; protein modification process; biological_process
HJ.16_GM001783	3	GO:0004748; ribonucleoside-diphosphate reductase activity, thioredoxin disulfide as acceptor; molecular_function	GO:0006260; DNA replication; biological_process	GO:0005524; ATP binding; molecular_function
HJ.16_GM001784	1	GO:0009263; deoxyribonucleotide biosynthetic process; biological_process
HJ.16_GM001786	4	GO:0016705; oxidoreductase activity, acting on paired donors, with incorporation or reduction of molecular oxygen; molecular_function	GO:0008745; N-acetylmuramoyl-L-alanine amidase activity; molecular_function	GO:0009253; peptidoglycan catabolic process; biological_process	GO:0042834; peptidoglycan binding; molecular_function
HJ.16_GM001788	10	GO:0008134; transcription factor binding; molecular_function	GO:0005524; ATP binding; molecular_function	GO:0006281; DNA repair; biological_process	GO:0006310; DNA recombination; biological_process	GO:0016579; protein deubiquitination; biological_process	GO:0006355; regulation of DNA-templated transcription; biological_process	GO:0016887; ATP hydrolysis activity; molecular_function	GO:0004843; cysteine-type deubiquitinase activity; molecular_function	GO:0004386; helicase activity; molecular_function	GO:0009378; four-way junction helicase activity; molecular_function
HJ.16_GM001789	2	GO:0005525; GTP binding; molecular_function	GO:0003924; GTPase activity; molecular_function
HJ.16_GM001790	3	GO:0009058; biosynthetic process; biological_process	GO:0030170; pyridoxal phosphate binding; molecular_function	GO:0019346; transsulfuration; biological_process
HJ.16_GM001791	2	GO:0006355; regulation of DNA-templated transcription; biological_process	GO:0003677; DNA binding; molecular_function
HJ.16_GM001792	3	GO:0006542; glutamine biosynthetic process; biological_process	GO:0004356; glutamine synthetase activity; molecular_function	GO:0006807; nitrogen compound metabolic process; biological_process
HJ.16_GM001797	3	GO:0005515; protein binding; molecular_function	GO:0009058; biosynthetic process; biological_process	GO:0016844; strictosidine synthase activity; molecular_function
HJ.16_GM001798	3	GO:0045158; electron transporter, transferring electrons within cytochrome b6/f complex of photosystem II activity; molecular_function	GO:0017004; cytochrome complex assembly; biological_process	GO:0009512; cytochrome b6f complex; cellular_component
HJ.16_GM001799	2	GO:0022857; transmembrane transporter activity; molecular_function	GO:0055085; transmembrane transport; biological_process
HJ.16_GM001800	2	GO:0004553; hydrolase activity, hydrolyzing O-glycosyl compounds; molecular_function	GO:0005975; carbohydrate metabolic process; biological_process
HJ.16_GM001801	6	GO:0003677; DNA binding; molecular_function	GO:0006260; DNA replication; biological_process	GO:0006355; regulation of DNA-templated transcription; biological_process	GO:0051304; chromosome separation; biological_process	GO:0043565; sequence-specific DNA binding; molecular_function	GO:0003700; DNA-binding transcription factor activity; molecular_function
HJ.16_GM001803	2	GO:0016301; kinase activity; molecular_function	GO:0005975; carbohydrate metabolic process; biological_process
HJ.16_GM001804	4	GO:0016310; phosphorylation; biological_process	GO:0016772; transferase activity, transferring phosphorus-containing groups; molecular_function	GO:0005524; ATP binding; molecular_function	GO:0016301; kinase activity; molecular_function
HJ.16_GM001806	5	GO:0006310; DNA recombination; biological_process	GO:0003700; DNA-binding transcription factor activity; molecular_function	GO:0000150; DNA strand exchange activity; molecular_function	GO:0003677; DNA binding; molecular_function	GO:0006355; regulation of DNA-templated transcription; biological_process
HJ.16_GM001808	3	GO:0051287; NAD binding; molecular_function	GO:0000166; nucleotide binding; molecular_function	GO:0051539; 4 iron, 4 sulfur cluster binding; molecular_function
HJ.16_GM001814	3	GO:0006672; ceramide metabolic process; biological_process	GO:0016811; hydrolase activity, acting on carbon-nitrogen (but not peptide) bonds, in linear amides; molecular_function	GO:0016020; membrane; cellular_component
HJ.16_GM001815	1	GO:0016747; acyltransferase activity, transferring groups other than amino-acyl groups; molecular_function
HJ.16_GM001816	1	GO:0016747; acyltransferase activity, transferring groups other than amino-acyl groups; molecular_function
HJ.16_GM001819	1	GO:0016705; oxidoreductase activity, acting on paired donors, with incorporation or reduction of molecular oxygen; molecular_function
HJ.16_GM001825	4	GO:0008829; dCTP deaminase activity; molecular_function	GO:0009394; 2'-deoxyribonucleotide metabolic process; biological_process	GO:0030246; carbohydrate binding; molecular_function	GO:0007155; cell adhesion; biological_process
HJ.16_GM001833	7	GO:0004252; serine-type endopeptidase activity; molecular_function	GO:0003677; DNA binding; molecular_function	GO:0050524; coenzyme-B sulfoethylthiotransferase activity; molecular_function	GO:0006355; regulation of DNA-templated transcription; biological_process	GO:0006508; proteolysis; biological_process	GO:0003700; DNA-binding transcription factor activity; molecular_function	GO:0015948; methanogenesis; biological_process
HJ.16_GM001834	1	GO:0007165; signal transduction; biological_process
HJ.16_GM001835	3	GO:0003677; DNA binding; molecular_function	GO:0000150; DNA strand exchange activity; molecular_function	GO:0006310; DNA recombination; biological_process
HJ.16_GM001836	1	GO:0016020; membrane; cellular_component
HJ.16_GM001837	5	GO:0016114; terpenoid biosynthetic process; biological_process	GO:0030570; pectate lyase activity; molecular_function	GO:0008661; 1-deoxy-D-xylulose-5-phosphate synthase activity; molecular_function	GO:0003824; NA	GO:0030976; thiamine pyrophosphate binding; molecular_function
HJ.16_GM001839	1	GO:0016020; membrane; cellular_component
HJ.16_GM001840	1	GO:0043937; regulation of sporulation; biological_process
HJ.16_GM001841	4	GO:0017004; cytochrome complex assembly; biological_process	GO:0098662; inorganic cation transmembrane transport; biological_process	GO:0015297; antiporter activity; molecular_function	GO:0016020; membrane; cellular_component
HJ.16_GM001842	1	GO:0000160; phosphorelay signal transduction system; biological_process
HJ.16_GM001846	1	GO:0030435; sporulation resulting in formation of a cellular spore; biological_process
HJ.16_GM001849	9	GO:0016226; iron-sulfur cluster assembly; biological_process	GO:0004602; glutathione peroxidase activity; molecular_function	GO:0016491; oxidoreductase activity; molecular_function	GO:0006979; response to oxidative stress; biological_process	GO:0004800; thyroxine 5'-deiodinase activity; molecular_function	GO:0004721; phosphoprotein phosphatase activity; molecular_function	GO:0016209; NA	GO:0000155; phosphorelay sensor kinase activity; molecular_function	GO:0000160; phosphorelay signal transduction system; biological_process
HJ.16_GM001850	3	GO:0072686; mitotic spindle; cellular_component	GO:0042729; DASH complex; cellular_component	GO:0008608; attachment of spindle microtubules to kinetochore; biological_process
HJ.16_GM001851	2	GO:0030436; asexual sporulation; biological_process	GO:0042601; endospore-forming forespore; cellular_component
HJ.16_GM001852	5	GO:0015986; proton motive force-driven ATP synthesis; biological_process	GO:0030133; transport vesicle; cellular_component	GO:0015078; proton transmembrane transporter activity; molecular_function	GO:0031083; BLOC-1 complex; cellular_component	GO:0045263; proton-transporting ATP synthase complex, coupling factor F(o); cellular_component
HJ.16_GM001853	4	GO:0050832; defense response to fungus; biological_process	GO:0006633; fatty acid biosynthetic process; biological_process	GO:0016790; thiolester hydrolase activity; molecular_function	GO:0042742; defense response to bacterium; biological_process
HJ.16_GM001856	3	GO:0008654; phospholipid biosynthetic process; biological_process	GO:0005886; plasma membrane; cellular_component	GO:0043772; acyl-phosphate glycerol-3-phosphate acyltransferase activity; molecular_function
HJ.16_GM001858	5	GO:0003918; DNA topoisomerase type II (double strand cut, ATP-hydrolyzing) activity; molecular_function	GO:0015031; protein transport; biological_process	GO:0003677; DNA binding; molecular_function	GO:0005524; ATP binding; molecular_function	GO:0006265; DNA topological change; biological_process
HJ.16_GM001859	11	GO:0003918; DNA topoisomerase type II (double strand cut, ATP-hydrolyzing) activity; molecular_function	GO:0003916; DNA topoisomerase activity; molecular_function	GO:0016592; mediator complex; cellular_component	GO:0005524; ATP binding; molecular_function	GO:0009271; phage shock; biological_process	GO:0016020; membrane; cellular_component	GO:0003712; transcription coregulator activity; molecular_function	GO:0006355; regulation of DNA-templated transcription; biological_process	GO:0003677; DNA binding; molecular_function	GO:0006265; DNA topological change; biological_process	GO:0006357; regulation of transcription by RNA polymerase II; biological_process
HJ.16_GM001862	4	GO:0006814; sodium ion transport; biological_process	GO:0016020; membrane; cellular_component	GO:0005283; amino acid:sodium symporter activity; molecular_function	GO:0006865; amino acid transport; biological_process
HJ.16_GM001864	1	GO:0051287; NAD binding; molecular_function
HJ.16_GM001865	1	GO:0016829; lyase activity; molecular_function
HJ.16_GM001866	2	GO:0008927; mannonate dehydratase activity; molecular_function	GO:0006064; glucuronate catabolic process; biological_process
HJ.16_GM001867	6	GO:0006631; fatty acid metabolic process; biological_process	GO:0050661; NADP binding; molecular_function	GO:0070403; NAD+ binding; molecular_function	GO:0006813; potassium ion transport; biological_process	GO:0016491; oxidoreductase activity; molecular_function	GO:0051287; NAD binding; molecular_function
HJ.16_GM001868	9	GO:0061810; NAD glycohydrolase activity; molecular_function	GO:0006310; DNA recombination; biological_process	GO:0031419; cobalamin binding; molecular_function	GO:0003700; DNA-binding transcription factor activity; molecular_function	GO:0000150; DNA strand exchange activity; molecular_function	GO:0046872; metal ion binding; molecular_function	GO:0006355; regulation of DNA-templated transcription; biological_process	GO:0001216; DNA-binding transcription activator activity; molecular_function	GO:0003677; DNA binding; molecular_function
HJ.16_GM001869	3	GO:0016020; membrane; cellular_component	GO:0022857; transmembrane transporter activity; molecular_function	GO:0055085; transmembrane transport; biological_process
HJ.16_GM001873	2	GO:0055085; transmembrane transport; biological_process	GO:0022857; transmembrane transporter activity; molecular_function
HJ.16_GM001878	1	GO:0005515; protein binding; molecular_function
HJ.16_GM001883	1	GO:0016407; acetyltransferase activity; molecular_function
HJ.16_GM001887	8	GO:0043531; ADP binding; molecular_function	GO:0005524; ATP binding; molecular_function	GO:0005525; GTP binding; molecular_function	GO:0003924; GTPase activity; molecular_function	GO:0006777; Mo-molybdopterin cofactor biosynthetic process; biological_process	GO:0017111; ribonucleoside triphosphate phosphatase activity; molecular_function	GO:0006302; double-strand break repair; biological_process	GO:0016887; ATP hydrolysis activity; molecular_function
HJ.16_GM001888	2	GO:0005096; GTPase activator activity; molecular_function	GO:0051056; regulation of small GTPase mediated signal transduction; biological_process
HJ.16_GM001889	1	GO:0000166; nucleotide binding; molecular_function
HJ.16_GM001891	2	GO:0055085; transmembrane transport; biological_process	GO:0022857; transmembrane transporter activity; molecular_function
HJ.16_GM001893	3	GO:0003700; DNA-binding transcription factor activity; molecular_function	GO:0043565; sequence-specific DNA binding; molecular_function	GO:0006355; regulation of DNA-templated transcription; biological_process
HJ.16_GM001894	3	GO:0016020; membrane; cellular_component	GO:0022857; transmembrane transporter activity; molecular_function	GO:0055085; transmembrane transport; biological_process
HJ.16_GM001897	4	GO:0071704; organic substance metabolic process; biological_process	GO:0030248; cellulose binding; molecular_function	GO:0004553; hydrolase activity, hydrolyzing O-glycosyl compounds; molecular_function	GO:0005975; carbohydrate metabolic process; biological_process
HJ.16_GM001899	6	GO:0005384; manganese ion transmembrane transporter activity; molecular_function	GO:0030026; intracellular manganese ion homeostasis; biological_process	GO:0010468; regulation of gene expression; biological_process	GO:0015694; mercury ion transport; biological_process	GO:0015097; mercury ion transmembrane transporter activity; molecular_function	GO:0016020; membrane; cellular_component
HJ.16_GM001900	3	GO:0016020; membrane; cellular_component	GO:0000155; phosphorelay sensor kinase activity; molecular_function	GO:0007165; signal transduction; biological_process
HJ.16_GM001901	4	GO:0006355; regulation of DNA-templated transcription; biological_process	GO:0003677; DNA binding; molecular_function	GO:0003824; NA	GO:0000160; phosphorelay signal transduction system; biological_process
HJ.16_GM001902	1	GO:0004553; hydrolase activity, hydrolyzing O-glycosyl compounds; molecular_function
HJ.16_GM001903	3	GO:0030246; carbohydrate binding; molecular_function	GO:0004553; hydrolase activity, hydrolyzing O-glycosyl compounds; molecular_function	GO:0005975; carbohydrate metabolic process; biological_process
HJ.16_GM001904	2	GO:0009058; biosynthetic process; biological_process	GO:0003824; NA
HJ.16_GM001905	3	GO:0045017; glycerolipid biosynthetic process; biological_process	GO:0003824; NA	GO:0004144; diacylglycerol O-acyltransferase activity; molecular_function
HJ.16_GM001906	4	GO:0008483; transaminase activity; molecular_function	GO:0030170; pyridoxal phosphate binding; molecular_function	GO:0003824; NA	GO:0016747; acyltransferase activity, transferring groups other than amino-acyl groups; molecular_function
HJ.16_GM001909	6	GO:0070403; NAD+ binding; molecular_function	GO:0016616; oxidoreductase activity, acting on the CH-OH group of donors, NAD or NADP as acceptor; molecular_function	GO:0051287; NAD binding; molecular_function	GO:0003854; 3-beta-hydroxy-delta5-steroid dehydrogenase activity; molecular_function	GO:0006694; steroid biosynthetic process; biological_process	GO:0006631; fatty acid metabolic process; biological_process
HJ.16_GM001910	1	GO:0008410; CoA-transferase activity; molecular_function
HJ.16_GM001911	1	GO:0008410; CoA-transferase activity; molecular_function
HJ.16_GM001912	4	GO:0016020; membrane; cellular_component	GO:0035429; gluconate transmembrane transport; biological_process	GO:0015128; gluconate transmembrane transporter activity; molecular_function	GO:0055085; transmembrane transport; biological_process
HJ.16_GM001913	4	GO:0004497; monooxygenase activity; molecular_function	GO:0005506; iron ion binding; molecular_function	GO:0016705; oxidoreductase activity, acting on paired donors, with incorporation or reduction of molecular oxygen; molecular_function	GO:0020037; heme binding; molecular_function
HJ.16_GM001914	2	GO:0051536; iron-sulfur cluster binding; molecular_function	GO:0003824; NA
HJ.16_GM001915	3	GO:0005524; ATP binding; molecular_function	GO:0003677; DNA binding; molecular_function	GO:0016787; hydrolase activity; molecular_function
HJ.16_GM001916	7	GO:0009058; biosynthetic process; biological_process	GO:0003824; NA	GO:0016829; lyase activity; molecular_function	GO:0006520; amino acid metabolic process; biological_process	GO:0030170; pyridoxal phosphate binding; molecular_function	GO:0019346; transsulfuration; biological_process	GO:0008483; transaminase activity; molecular_function
HJ.16_GM001917	2	GO:0008483; transaminase activity; molecular_function	GO:0030170; pyridoxal phosphate binding; molecular_function
HJ.16_GM001918	4	GO:0009102; biotin biosynthetic process; biological_process	GO:0005524; ATP binding; molecular_function	GO:0042410; 6-carboxyhexanoate-CoA ligase activity; molecular_function	GO:0006282; regulation of DNA repair; biological_process
HJ.16_GM001919	5	GO:0004190; aspartic-type endopeptidase activity; molecular_function	GO:0000271; polysaccharide biosynthetic process; biological_process	GO:0016020; membrane; cellular_component	GO:0006508; proteolysis; biological_process	GO:0030436; asexual sporulation; biological_process
HJ.16_GM001920	2	GO:0070567; cytidylyltransferase activity; molecular_function	GO:0009058; biosynthetic process; biological_process
HJ.16_GM001921	2	GO:0055085; transmembrane transport; biological_process	GO:0016020; membrane; cellular_component
HJ.16_GM001924	5	GO:0016625; oxidoreductase activity, acting on the aldehyde or oxo group of donors, iron-sulfur protein as acceptor; molecular_function	GO:0003824; NA	GO:0051536; iron-sulfur cluster binding; molecular_function	GO:0016491; oxidoreductase activity; molecular_function	GO:0009055; electron transfer activity; molecular_function
HJ.16_GM001925	3	GO:0009401; phosphoenolpyruvate-dependent sugar phosphotransferase system; biological_process	GO:0006814; sodium ion transport; biological_process	GO:0016655; oxidoreductase activity, acting on NAD(P)H, quinone or similar compound as acceptor; molecular_function
HJ.16_GM001926	3	GO:0046872; metal ion binding; molecular_function	GO:0008716; D-alanine-D-alanine ligase activity; molecular_function	GO:0005524; ATP binding; molecular_function
HJ.16_GM001928	2	GO:0016627; oxidoreductase activity, acting on the CH-CH group of donors; molecular_function	GO:0050660; flavin adenine dinucleotide binding; molecular_function
HJ.16_GM001932	2	GO:0009058; biosynthetic process; biological_process	GO:0003824; NA
HJ.16_GM001933	5	GO:0003824; NA	GO:0034639; L-amino acid efflux transmembrane transporter activity; molecular_function	GO:0045017; glycerolipid biosynthetic process; biological_process	GO:0016020; membrane; cellular_component	GO:0004144; diacylglycerol O-acyltransferase activity; molecular_function
HJ.16_GM001934	1	GO:0003824; NA
HJ.16_GM001935	1	GO:0003824; NA
HJ.16_GM001936	3	GO:0003824; NA	GO:0045017; glycerolipid biosynthetic process; biological_process	GO:0004144; diacylglycerol O-acyltransferase activity; molecular_function
HJ.16_GM001937	1	GO:0005789; endoplasmic reticulum membrane; cellular_component
HJ.16_GM001938	6	GO:0008800; beta-lactamase activity; molecular_function	GO:0030655; beta-lactam antibiotic catabolic process; biological_process	GO:0009002; serine-type D-Ala-D-Ala carboxypeptidase activity; molecular_function	GO:0004185; serine-type carboxypeptidase activity; molecular_function	GO:0006508; proteolysis; biological_process	GO:0017001; antibiotic catabolic process; biological_process
HJ.16_GM001939	2	GO:0016853; isomerase activity; molecular_function	GO:0005975; carbohydrate metabolic process; biological_process
HJ.16_GM001940	4	GO:0015297; antiporter activity; molecular_function	GO:0016020; membrane; cellular_component	GO:0042910; xenobiotic transmembrane transporter activity; molecular_function	GO:0055085; transmembrane transport; biological_process
HJ.16_GM001943	3	GO:0006310; DNA recombination; biological_process	GO:0015074; DNA integration; biological_process	GO:0003677; DNA binding; molecular_function
HJ.16_GM001944	3	GO:0003688; DNA replication origin binding; molecular_function	GO:0006260; DNA replication; biological_process	GO:0005524; ATP binding; molecular_function
HJ.16_GM001946	3	GO:0055085; transmembrane transport; biological_process	GO:0022857; transmembrane transporter activity; molecular_function	GO:0016020; membrane; cellular_component
HJ.16_GM001947	5	GO:0016043; cellular component organization; biological_process	GO:0003677; DNA binding; molecular_function	GO:0006355; regulation of DNA-templated transcription; biological_process	GO:0003779; actin binding; molecular_function	GO:0003700; DNA-binding transcription factor activity; molecular_function
HJ.16_GM001948	6	GO:0043039; tRNA aminoacylation; biological_process	GO:0005524; ATP binding; molecular_function	GO:0000166; nucleotide binding; molecular_function	GO:0004812; aminoacyl-tRNA ligase activity; molecular_function	GO:0051082; unfolded protein binding; molecular_function	GO:0006418; tRNA aminoacylation for protein translation; biological_process
HJ.16_GM001950	2	GO:0006355; regulation of DNA-templated transcription; biological_process	GO:0003700; DNA-binding transcription factor activity; molecular_function
HJ.16_GM001953	10	GO:0050661; NADP binding; molecular_function	GO:0046168; glycerol-3-phosphate catabolic process; biological_process	GO:0016491; oxidoreductase activity; molecular_function	GO:0016616; oxidoreductase activity, acting on the CH-OH group of donors, NAD or NADP as acceptor; molecular_function	GO:0051287; NAD binding; molecular_function	GO:0006631; fatty acid metabolic process; biological_process	GO:0004499; N,N-dimethylaniline monooxygenase activity; molecular_function	GO:0071949; FAD binding; molecular_function	GO:0050660; flavin adenine dinucleotide binding; molecular_function	GO:0070403; NAD+ binding; molecular_function
HJ.16_GM001954	5	GO:0006807; nitrogen compound metabolic process; biological_process	GO:0006537; glutamate biosynthetic process; biological_process	GO:0015930; glutamate synthase activity; molecular_function	GO:0016491; oxidoreductase activity; molecular_function	GO:0016638; oxidoreductase activity, acting on the CH-NH2 group of donors; molecular_function
HJ.16_GM001955	2	GO:0003700; DNA-binding transcription factor activity; molecular_function	GO:0006355; regulation of DNA-templated transcription; biological_process
HJ.16_GM001956	1	GO:0003723; RNA binding; molecular_function
HJ.16_GM001957	1	GO:0016491; oxidoreductase activity; molecular_function
HJ.16_GM001958	2	GO:0006274; DNA replication termination; biological_process	GO:0003677; DNA binding; molecular_function
HJ.16_GM001960	4	GO:0006807; nitrogen compound metabolic process; biological_process	GO:0006631; fatty acid metabolic process; biological_process	GO:0036361; racemase activity, acting on amino acids and derivatives; molecular_function	GO:0070403; NAD+ binding; molecular_function
HJ.16_GM001961	7	GO:0006338; chromatin remodeling; biological_process	GO:0005634; nucleus; cellular_component	GO:0016788; hydrolase activity, acting on ester bonds; molecular_function	GO:0006260; DNA replication; biological_process	GO:0003677; DNA binding; molecular_function	GO:0019867; outer membrane; cellular_component	GO:0019064; fusion of virus membrane with host plasma membrane; biological_process
HJ.16_GM001963	2	GO:0055085; transmembrane transport; biological_process	GO:0022857; transmembrane transporter activity; molecular_function
HJ.16_GM001964	2	GO:0016301; kinase activity; molecular_function	GO:0005975; carbohydrate metabolic process; biological_process
HJ.16_GM001965	5	GO:0050661; NADP binding; molecular_function	GO:0006631; fatty acid metabolic process; biological_process	GO:0051287; NAD binding; molecular_function	GO:0016616; oxidoreductase activity, acting on the CH-OH group of donors, NAD or NADP as acceptor; molecular_function	GO:0070403; NAD+ binding; molecular_function
HJ.16_GM001966	2	GO:0016491; oxidoreductase activity; molecular_function	GO:0043546; molybdopterin cofactor binding; molecular_function
HJ.16_GM001967	3	GO:0006298; mismatch repair; biological_process	GO:0005524; ATP binding; molecular_function	GO:0030983; mismatched DNA binding; molecular_function
HJ.16_GM001969	5	GO:0003700; DNA-binding transcription factor activity; molecular_function	GO:0006508; proteolysis; biological_process	GO:0006355; regulation of DNA-templated transcription; biological_process	GO:0003677; DNA binding; molecular_function	GO:0004252; serine-type endopeptidase activity; molecular_function
HJ.16_GM001972	2	GO:0004514; nicotinate-nucleotide diphosphorylase (carboxylating) activity; molecular_function	GO:0009435; NAD biosynthetic process; biological_process
HJ.16_GM001973	1	GO:0000049; tRNA binding; molecular_function
HJ.16_GM001974	3	GO:0006355; regulation of DNA-templated transcription; biological_process	GO:0043565; sequence-specific DNA binding; molecular_function	GO:0003700; DNA-binding transcription factor activity; molecular_function
HJ.16_GM001975	1	GO:0003677; DNA binding; molecular_function
HJ.16_GM001977	4	GO:0016020; membrane; cellular_component	GO:0006821; chloride transport; biological_process	GO:0005247; voltage-gated chloride channel activity; molecular_function	GO:0055085; transmembrane transport; biological_process
HJ.16_GM001978	6	GO:0003700; DNA-binding transcription factor activity; molecular_function	GO:0006525; arginine metabolic process; biological_process	GO:0016829; lyase activity; molecular_function	GO:0003677; DNA binding; molecular_function	GO:0045892; negative regulation of DNA-templated transcription; biological_process	GO:0006355; regulation of DNA-templated transcription; biological_process
HJ.16_GM001986	13	GO:0019867; outer membrane; cellular_component	GO:0046872; metal ion binding; molecular_function	GO:0042834; peptidoglycan binding; molecular_function	GO:0016020; membrane; cellular_component	GO:0015743; malate transport; biological_process	GO:0009254; peptidoglycan turnover; biological_process	GO:0005219; ryanodine-sensitive calcium-release channel activity; molecular_function	GO:0016485; protein processing; biological_process	GO:0042500; aspartic endopeptidase activity, intramembrane cleaving; molecular_function	GO:0004553; hydrolase activity, hydrolyzing O-glycosyl compounds; molecular_function	GO:0006874; intracellular calcium ion homeostasis; biological_process	GO:0019028; viral capsid; cellular_component	GO:0005576; extracellular region; cellular_component
HJ.16_GM001987	8	GO:0016787; hydrolase activity; molecular_function	GO:0006260; DNA replication; biological_process	GO:0003677; DNA binding; molecular_function	GO:0016887; ATP hydrolysis activity; molecular_function	GO:0005524; ATP binding; molecular_function	GO:0006281; DNA repair; biological_process	GO:0003676; nucleic acid binding; molecular_function	GO:0043138; 3'-5' DNA helicase activity; molecular_function
HJ.16_GM001989	2	GO:0010181; FMN binding; molecular_function	GO:0016491; oxidoreductase activity; molecular_function
HJ.16_GM001990	1	GO:0008270; zinc ion binding; molecular_function
HJ.16_GM001992	1	GO:0005515; protein binding; molecular_function
HJ.16_GM001996	2	GO:0032266; phosphatidylinositol-3-phosphate binding; molecular_function	GO:0043130; ubiquitin binding; molecular_function
HJ.16_GM001999	5	GO:0016763; pentosyltransferase activity; molecular_function	GO:0016491; oxidoreductase activity; molecular_function	GO:0006213; pyrimidine nucleoside metabolic process; biological_process	GO:0003995; acyl-CoA dehydrogenase activity; molecular_function	GO:0008218; bioluminescence; biological_process
HJ.16_GM002000	2	GO:0005615; extracellular space; cellular_component	GO:0003824; NA
HJ.16_GM002001	3	GO:0004784; superoxide dismutase activity; molecular_function	GO:0006801; superoxide metabolic process; biological_process	GO:0046872; metal ion binding; molecular_function
HJ.16_GM002002	1	GO:0016020; membrane; cellular_component
HJ.16_GM002003	2	GO:0055085; transmembrane transport; biological_process	GO:0016020; membrane; cellular_component
HJ.16_GM002005	1	GO:0016746; acyltransferase activity; molecular_function
HJ.16_GM002006	1	GO:0016624; oxidoreductase activity, acting on the aldehyde or oxo group of donors, disulfide as acceptor; molecular_function
HJ.16_GM002008	15	GO:0003724; RNA helicase activity; molecular_function	GO:0006355; regulation of DNA-templated transcription; biological_process	GO:0016787; hydrolase activity; molecular_function	GO:0003677; DNA binding; molecular_function	GO:0006576; biogenic amine metabolic process; biological_process	GO:0009378; four-way junction helicase activity; molecular_function	GO:0016887; ATP hydrolysis activity; molecular_function	GO:0003723; RNA binding; molecular_function	GO:0006281; DNA repair; biological_process	GO:0003676; nucleic acid binding; molecular_function	GO:0008134; transcription factor binding; molecular_function	GO:0005524; ATP binding; molecular_function	GO:0002949; tRNA threonylcarbamoyladenosine modification; biological_process	GO:0000166; nucleotide binding; molecular_function	GO:0006310; DNA recombination; biological_process
HJ.16_GM002009	2	GO:0006801; superoxide metabolic process; biological_process	GO:0046872; metal ion binding; molecular_function
HJ.16_GM002010	1	GO:0042834; peptidoglycan binding; molecular_function
HJ.16_GM002012	8	GO:0016787; hydrolase activity; molecular_function	GO:0003677; DNA binding; molecular_function	GO:0008194; UDP-glycosyltransferase activity; molecular_function	GO:0005524; ATP binding; molecular_function	GO:0016758; hexosyltransferase activity; molecular_function	GO:0005975; carbohydrate metabolic process; biological_process	GO:0030259; lipid glycosylation; biological_process	GO:0016757; glycosyltransferase activity; molecular_function
HJ.16_GM002016	4	GO:0042910; xenobiotic transmembrane transporter activity; molecular_function	GO:0016020; membrane; cellular_component	GO:0015297; antiporter activity; molecular_function	GO:0055085; transmembrane transport; biological_process
HJ.16_GM002021	1	GO:0016020; membrane; cellular_component
HJ.16_GM002024	2	GO:0006725; cellular aromatic compound metabolic process; biological_process	GO:0016853; isomerase activity; molecular_function
HJ.16_GM002026	2	GO:0016042; lipid catabolic process; biological_process	GO:0004806; triglyceride lipase activity; molecular_function
HJ.16_GM002027	4	GO:0005524; ATP binding; molecular_function	GO:0016879; ligase activity, forming carbon-nitrogen bonds; molecular_function	GO:0000287; magnesium ion binding; molecular_function	GO:0006188; IMP biosynthetic process; biological_process
HJ.16_GM002028	3	GO:0006508; proteolysis; biological_process	GO:0016787; hydrolase activity; molecular_function	GO:0008236; serine-type peptidase activity; molecular_function
HJ.16_GM002031	3	GO:0055085; transmembrane transport; biological_process	GO:0016020; membrane; cellular_component	GO:0022857; transmembrane transporter activity; molecular_function
HJ.16_GM002032	2	GO:0004336; galactosylceramidase activity; molecular_function	GO:0006683; galactosylceramide catabolic process; biological_process
HJ.16_GM002034	2	GO:0005975; carbohydrate metabolic process; biological_process	GO:0004553; hydrolase activity, hydrolyzing O-glycosyl compounds; molecular_function
HJ.16_GM002035	3	GO:0003700; DNA-binding transcription factor activity; molecular_function	GO:0003677; DNA binding; molecular_function	GO:0006355; regulation of DNA-templated transcription; biological_process
HJ.16_GM002036	3	GO:0005515; protein binding; molecular_function	GO:0006508; proteolysis; biological_process	GO:0008236; serine-type peptidase activity; molecular_function
HJ.16_GM002037	2	GO:0008168; methyltransferase activity; molecular_function	GO:0008757; S-adenosylmethionine-dependent methyltransferase activity; molecular_function
HJ.16_GM002039	2	GO:0006508; proteolysis; biological_process	GO:0008233; peptidase activity; molecular_function
HJ.16_GM002040	2	GO:0009116; nucleoside metabolic process; biological_process	GO:0003824; NA
HJ.16_GM002048	2	GO:0006298; mismatch repair; biological_process	GO:0005524; ATP binding; molecular_function
HJ.16_GM002049	2	GO:0003824; NA	GO:0051536; iron-sulfur cluster binding; molecular_function
HJ.16_GM002050	1	GO:0016747; acyltransferase activity, transferring groups other than amino-acyl groups; molecular_function
HJ.16_GM002051	1	GO:0016787; hydrolase activity; molecular_function
HJ.16_GM002052	1	GO:0008410; CoA-transferase activity; molecular_function
HJ.16_GM002053	1	GO:0008410; CoA-transferase activity; molecular_function
HJ.16_GM002054	2	GO:0030170; pyridoxal phosphate binding; molecular_function	GO:0008483; transaminase activity; molecular_function
HJ.16_GM002059	4	GO:0005874; microtubule; cellular_component	GO:0019799; tubulin N-acetyltransferase activity; molecular_function	GO:0016747; acyltransferase activity, transferring groups other than amino-acyl groups; molecular_function	GO:0071929; alpha-tubulin acetylation; biological_process
HJ.16_GM002064	1	GO:0016158; 3-phytase activity; molecular_function
HJ.16_GM002065	3	GO:0003854; 3-beta-hydroxy-delta5-steroid dehydrogenase activity; molecular_function	GO:0016616; oxidoreductase activity, acting on the CH-OH group of donors, NAD or NADP as acceptor; molecular_function	GO:0006694; steroid biosynthetic process; biological_process
HJ.16_GM002066	1	GO:0033743; peptide-methionine (R)-S-oxide reductase activity; molecular_function
HJ.16_GM002067	2	GO:0019120; hydrolase activity, acting on acid halide bonds, in C-halide compounds; molecular_function	GO:0008113; peptide-methionine (S)-S-oxide reductase activity; molecular_function
HJ.16_GM002068	2	GO:0006355; regulation of DNA-templated transcription; biological_process	GO:0003700; DNA-binding transcription factor activity; molecular_function
HJ.16_GM002069	1	GO:0009306; protein secretion; biological_process
HJ.16_GM002070	1	GO:0016788; hydrolase activity, acting on ester bonds; molecular_function
HJ.16_GM002071	6	GO:0019835; cytolysis; biological_process	GO:0019867; outer membrane; cellular_component	GO:0006979; response to oxidative stress; biological_process	GO:0016491; oxidoreductase activity; molecular_function	GO:0016209; NA	GO:0004602; glutathione peroxidase activity; molecular_function
HJ.16_GM002075	7	GO:0005840; ribosome; cellular_component	GO:0016887; ATP hydrolysis activity; molecular_function	GO:0006412; translation; biological_process	GO:0003735; structural constituent of ribosome; molecular_function	GO:0006355; regulation of DNA-templated transcription; biological_process	GO:0005524; ATP binding; molecular_function	GO:0008134; transcription factor binding; molecular_function
HJ.16_GM002076	1	GO:0016020; membrane; cellular_component
HJ.16_GM002077	1	GO:0016746; acyltransferase activity; molecular_function
HJ.16_GM002078	2	GO:0004146; dihydrofolate reductase activity; molecular_function	GO:0046654; tetrahydrofolate biosynthetic process; biological_process
HJ.16_GM002081	2	GO:0031167; rRNA methylation; biological_process	GO:0008990; rRNA (guanine-N2-)-methyltransferase activity; molecular_function
HJ.16_GM002083	1	GO:0016836; hydro-lyase activity; molecular_function
HJ.16_GM002084	6	GO:0030117; membrane coat; cellular_component	GO:0019068; virion assembly; biological_process	GO:0005198; NA	GO:0016192; vesicle-mediated transport; biological_process	GO:0005515; protein binding; molecular_function	GO:0006886; intracellular protein transport; biological_process
HJ.16_GM002086	4	GO:0006979; response to oxidative stress; biological_process	GO:0016491; oxidoreductase activity; molecular_function	GO:0016209; NA	GO:0004602; glutathione peroxidase activity; molecular_function
HJ.16_GM002089	3	GO:0016757; glycosyltransferase activity; molecular_function	GO:0016758; hexosyltransferase activity; molecular_function	GO:0009247; glycolipid biosynthetic process; biological_process
HJ.16_GM002091	1	GO:0003676; nucleic acid binding; molecular_function
HJ.16_GM002092	4	GO:0003824; NA	GO:0005876; spindle microtubule; cellular_component	GO:0042729; DASH complex; cellular_component	GO:0008608; attachment of spindle microtubules to kinetochore; biological_process
HJ.16_GM002095	4	GO:0004523; RNA-DNA hybrid ribonuclease activity; molecular_function	GO:0022857; transmembrane transporter activity; molecular_function	GO:0003676; nucleic acid binding; molecular_function	GO:0055085; transmembrane transport; biological_process
HJ.16_GM002096	1	GO:1990397; queuosine salvage; biological_process
HJ.16_GM002097	2	GO:0004523; RNA-DNA hybrid ribonuclease activity; molecular_function	GO:0003676; nucleic acid binding; molecular_function
HJ.16_GM002099	2	GO:0003677; DNA binding; molecular_function	GO:0003824; NA
HJ.16_GM002101	1	GO:0015631; tubulin binding; molecular_function
HJ.16_GM002102	9	GO:0035988; chondrocyte proliferation; biological_process	GO:0016032; NA	GO:0005525; GTP binding; molecular_function	GO:0003924; GTPase activity; molecular_function	GO:0002949; tRNA threonylcarbamoyladenosine modification; biological_process	GO:0042246; tissue regeneration; biological_process	GO:0002062; chondrocyte differentiation; biological_process	GO:0005634; nucleus; cellular_component	GO:0016020; membrane; cellular_component
HJ.16_GM002104	3	GO:0016020; membrane; cellular_component	GO:0004671; protein C-terminal S-isoprenylcysteine carboxyl O-methyltransferase activity; molecular_function	GO:0006481; C-terminal protein methylation; biological_process
HJ.16_GM002105	4	GO:0016020; membrane; cellular_component	GO:0006633; fatty acid biosynthetic process; biological_process	GO:0016747; acyltransferase activity, transferring groups other than amino-acyl groups; molecular_function	GO:0004315; 3-oxoacyl-[acyl-carrier-protein] synthase activity; molecular_function
HJ.16_GM002106	1	GO:0016747; acyltransferase activity, transferring groups other than amino-acyl groups; molecular_function
HJ.16_GM002107	2	GO:0006281; DNA repair; biological_process	GO:0003824; NA
HJ.16_GM002113	5	GO:0016020; membrane; cellular_component	GO:0015689; molybdate ion transport; biological_process	GO:0022857; transmembrane transporter activity; molecular_function	GO:0055085; transmembrane transport; biological_process	GO:0015098; molybdate ion transmembrane transporter activity; molecular_function
HJ.16_GM002115	3	GO:0004181; metallocarboxypeptidase activity; molecular_function	GO:0005515; protein binding; molecular_function	GO:0006508; proteolysis; biological_process
HJ.16_GM002116	7	GO:0003676; nucleic acid binding; molecular_function	GO:0003677; DNA binding; molecular_function	GO:0016787; hydrolase activity; molecular_function	GO:0005524; ATP binding; molecular_function	GO:0016818; hydrolase activity, acting on acid anhydrides, in phosphorus-containing anhydrides; molecular_function	GO:0004386; helicase activity; molecular_function	GO:0006139; nucleobase-containing compound metabolic process; biological_process
HJ.16_GM002118	7	GO:0006304; DNA modification; biological_process	GO:0008170; N-methyltransferase activity; molecular_function	GO:0003824; NA	GO:0006306; DNA methylation; biological_process	GO:0003677; DNA binding; molecular_function	GO:0008168; methyltransferase activity; molecular_function	GO:0003723; RNA binding; molecular_function
HJ.16_GM002119	4	GO:0006355; regulation of DNA-templated transcription; biological_process	GO:0048309; endoplasmic reticulum inheritance; biological_process	GO:0003700; DNA-binding transcription factor activity; molecular_function	GO:0051028; mRNA transport; biological_process
HJ.16_GM002122	1	GO:0005515; protein binding; molecular_function
HJ.16_GM002123	5	GO:0003677; DNA binding; molecular_function	GO:0016787; hydrolase activity; molecular_function	GO:0005524; ATP binding; molecular_function	GO:0003676; nucleic acid binding; molecular_function	GO:0016817; hydrolase activity, acting on acid anhydrides; molecular_function
HJ.16_GM002124	5	GO:0016763; pentosyltransferase activity; molecular_function	GO:0009401; phosphoenolpyruvate-dependent sugar phosphotransferase system; biological_process	GO:0004609; phosphatidylserine decarboxylase activity; molecular_function	GO:0006213; pyrimidine nucleoside metabolic process; biological_process	GO:0008654; phospholipid biosynthetic process; biological_process
HJ.16_GM002132	1	GO:0006281; DNA repair; biological_process
HJ.16_GM002133	5	GO:0003993; acid phosphatase activity; molecular_function	GO:0016884; carbon-nitrogen ligase activity, with glutamine as amido-N-donor; molecular_function	GO:0005515; protein binding; molecular_function	GO:0046872; metal ion binding; molecular_function	GO:0008658; penicillin binding; molecular_function
HJ.16_GM002135	4	GO:0016746; acyltransferase activity; molecular_function	GO:0051539; 4 iron, 4 sulfur cluster binding; molecular_function	GO:0006284; base-excision repair; biological_process	GO:0003677; DNA binding; molecular_function
HJ.16_GM002136	1	GO:0005634; nucleus; cellular_component
HJ.16_GM002137	5	GO:0006418; tRNA aminoacylation for protein translation; biological_process	GO:0000166; nucleotide binding; molecular_function	GO:0004812; aminoacyl-tRNA ligase activity; molecular_function	GO:0003676; nucleic acid binding; molecular_function	GO:0005524; ATP binding; molecular_function
HJ.16_GM002138	8	GO:0006520; amino acid metabolic process; biological_process	GO:0016829; lyase activity; molecular_function	GO:0003824; NA	GO:0030170; pyridoxal phosphate binding; molecular_function	GO:0008483; transaminase activity; molecular_function	GO:0019346; transsulfuration; biological_process	GO:0051536; iron-sulfur cluster binding; molecular_function	GO:0009058; biosynthetic process; biological_process
HJ.16_GM002139	2	GO:0002161; aminoacyl-tRNA editing activity; molecular_function	GO:0006418; tRNA aminoacylation for protein translation; biological_process
HJ.16_GM002141	9	GO:0003676; nucleic acid binding; molecular_function	GO:0005524; ATP binding; molecular_function	GO:0016818; hydrolase activity, acting on acid anhydrides, in phosphorus-containing anhydrides; molecular_function	GO:0004386; helicase activity; molecular_function	GO:0006139; nucleobase-containing compound metabolic process; biological_process	GO:0016887; ATP hydrolysis activity; molecular_function	GO:0003678; DNA helicase activity; molecular_function	GO:0016787; hydrolase activity; molecular_function	GO:0003677; DNA binding; molecular_function
HJ.16_GM002142	2	GO:0006523; alanine biosynthetic process; biological_process	GO:0004068; aspartate 1-decarboxylase activity; molecular_function
HJ.16_GM002143	4	GO:0015940; pantothenate biosynthetic process; biological_process	GO:0004592; pantoate-beta-alanine ligase activity; molecular_function	GO:0003824; NA	GO:0009058; biosynthetic process; biological_process
HJ.16_GM002144	6	GO:0036361; racemase activity, acting on amino acids and derivatives; molecular_function	GO:0047465; N-acylglucosamine-6-phosphate 2-epimerase activity; molecular_function	GO:0015940; pantothenate biosynthetic process; biological_process	GO:0006051; N-acetylmannosamine metabolic process; biological_process	GO:0003864; 3-methyl-2-oxobutanoate hydroxymethyltransferase activity; molecular_function	GO:0006807; nitrogen compound metabolic process; biological_process
HJ.16_GM002145	4	GO:0036211; protein modification process; biological_process	GO:0043565; sequence-specific DNA binding; molecular_function	GO:0003677; DNA binding; molecular_function	GO:0006355; regulation of DNA-templated transcription; biological_process
HJ.16_GM002146	3	GO:0016779; nucleotidyltransferase activity; molecular_function	GO:0006396; RNA processing; biological_process	GO:0003723; RNA binding; molecular_function
HJ.16_GM002147	6	GO:0004519; endonuclease activity; molecular_function	GO:0016757; glycosyltransferase activity; molecular_function	GO:0046872; metal ion binding; molecular_function	GO:0051607; defense response to virus; biological_process	GO:0043571; maintenance of CRISPR repeat elements; biological_process	GO:0003676; nucleic acid binding; molecular_function
HJ.16_GM002150	7	GO:0016491; oxidoreductase activity; molecular_function	GO:0009089; lysine biosynthetic process via diaminopimelate; biological_process	GO:0051287; NAD binding; molecular_function	GO:0008839; 4-hydroxy-tetrahydrodipicolinate reductase; molecular_function	GO:0016620; oxidoreductase activity, acting on the aldehyde or oxo group of donors, NAD or NADP as acceptor; molecular_function	GO:0000166; nucleotide binding; molecular_function	GO:0050661; NADP binding; molecular_function
HJ.16_GM002151	2	GO:0047429; nucleoside triphosphate diphosphatase activity; molecular_function	GO:0009143; nucleoside triphosphate catabolic process; biological_process
HJ.16_GM002152	3	GO:0005375; copper ion transmembrane transporter activity; molecular_function	GO:0035434; copper ion transmembrane transport; biological_process	GO:0016020; membrane; cellular_component
HJ.16_GM002153	6	GO:0016779; nucleotidyltransferase activity; molecular_function	GO:0006355; regulation of DNA-templated transcription; biological_process	GO:0000334; 3-hydroxyanthranilate 3,4-dioxygenase activity; molecular_function	GO:0010309; acireductone dioxygenase [iron(II)-requiring] activity; molecular_function	GO:0005976; polysaccharide metabolic process; biological_process	GO:0005506; iron ion binding; molecular_function
HJ.16_GM002156	6	GO:0016020; membrane; cellular_component	GO:0022857; transmembrane transporter activity; molecular_function	GO:0055085; transmembrane transport; biological_process	GO:0009055; electron transfer activity; molecular_function	GO:0020037; heme binding; molecular_function	GO:0016491; oxidoreductase activity; molecular_function
HJ.16_GM002157	3	GO:0016020; membrane; cellular_component	GO:0009055; electron transfer activity; molecular_function	GO:0016491; oxidoreductase activity; molecular_function
HJ.16_GM002158	2	GO:0008121; ubiquinol-cytochrome-c reductase activity; molecular_function	GO:0051537; 2 iron, 2 sulfur cluster binding; molecular_function
HJ.16_GM002161	4	GO:0042802; identical protein binding; molecular_function	GO:0005515; protein binding; molecular_function	GO:0005634; nucleus; cellular_component	GO:0006396; RNA processing; biological_process
HJ.16_GM002162	1	GO:0016765; transferase activity, transferring alkyl or aryl (other than methyl) groups; molecular_function
HJ.16_GM002163	2	GO:0006813; potassium ion transport; biological_process	GO:0070403; NAD+ binding; molecular_function
HJ.16_GM002164	3	GO:0030170; pyridoxal phosphate binding; molecular_function	GO:0016846; carbon-sulfur lyase activity; molecular_function	GO:0009058; biosynthetic process; biological_process
HJ.16_GM002165	3	GO:0000105; histidine biosynthetic process; biological_process	GO:0004834; tryptophan synthase activity; molecular_function	GO:0006568; tryptophan metabolic process; biological_process
HJ.16_GM002167	3	GO:0006568; tryptophan metabolic process; biological_process	GO:0004640; phosphoribosylanthranilate isomerase activity; molecular_function	GO:0005615; extracellular space; cellular_component
HJ.16_GM002168	2	GO:0004425; indole-3-glycerol-phosphate synthase activity; molecular_function	GO:0000105; histidine biosynthetic process; biological_process
HJ.16_GM002169	1	GO:0016757; glycosyltransferase activity; molecular_function
HJ.16_GM002170	1	GO:0009058; biosynthetic process; biological_process
HJ.16_GM002171	3	GO:0016301; kinase activity; molecular_function	GO:0003723; RNA binding; molecular_function	GO:0005975; carbohydrate metabolic process; biological_process
HJ.16_GM002172	2	GO:0046872; metal ion binding; molecular_function	GO:0016491; oxidoreductase activity; molecular_function
HJ.16_GM002173	2	GO:0004107; chorismate synthase activity; molecular_function	GO:0009073; aromatic amino acid family biosynthetic process; biological_process
HJ.16_GM002174	2	GO:0008757; S-adenosylmethionine-dependent methyltransferase activity; molecular_function	GO:0009312; oligosaccharide biosynthetic process; biological_process
HJ.16_GM002176	1	GO:0008299; isoprenoid biosynthetic process; biological_process
HJ.16_GM002177	6	GO:0032259; methylation; biological_process	GO:0006412; translation; biological_process	GO:0008168; methyltransferase activity; molecular_function	GO:0006400; tRNA modification; biological_process	GO:0008757; S-adenosylmethionine-dependent methyltransferase activity; molecular_function	GO:0008176; tRNA (guanine(46)-N7)-methyltransferase activity; molecular_function
HJ.16_GM002178	1	GO:0009234; menaquinone biosynthetic process; biological_process
HJ.16_GM002180	2	GO:0033739; preQ1 synthase activity; molecular_function	GO:0008616; queuosine biosynthetic process; biological_process
HJ.16_GM002181	2	GO:0030527; structural constituent of chromatin; molecular_function	GO:0003677; DNA binding; molecular_function
HJ.16_GM002182	2	GO:0005525; GTP binding; molecular_function	GO:0003924; GTPase activity; molecular_function
HJ.16_GM002186	9	GO:0050661; NADP binding; molecular_function	GO:0051287; NAD binding; molecular_function	GO:0046168; glycerol-3-phosphate catabolic process; biological_process	GO:0016616; oxidoreductase activity, acting on the CH-OH group of donors, NAD or NADP as acceptor; molecular_function	GO:0006631; fatty acid metabolic process; biological_process	GO:0004553; hydrolase activity, hydrolyzing O-glycosyl compounds; molecular_function	GO:0047952; glycerol-3-phosphate dehydrogenase [NAD(P)+] activity; molecular_function	GO:0070403; NAD+ binding; molecular_function	GO:0005975; carbohydrate metabolic process; biological_process
HJ.16_GM002187	9	GO:0016887; ATP hydrolysis activity; molecular_function	GO:0006576; biogenic amine metabolic process; biological_process	GO:0003724; RNA helicase activity; molecular_function	GO:0017111; ribonucleoside triphosphate phosphatase activity; molecular_function	GO:0003924; GTPase activity; molecular_function	GO:0005525; GTP binding; molecular_function	GO:0005524; ATP binding; molecular_function	GO:0003824; NA	GO:0003723; RNA binding; molecular_function
HJ.16_GM002191	8	GO:0016638; oxidoreductase activity, acting on the CH-NH2 group of donors; molecular_function	GO:0016491; oxidoreductase activity; molecular_function	GO:0006537; glutamate biosynthetic process; biological_process	GO:0005737; cytoplasm; cellular_component	GO:0018580; nitronate monooxygenase activity; molecular_function	GO:0016627; oxidoreductase activity, acting on the CH-CH group of donors; molecular_function	GO:0003824; NA	GO:0015930; glutamate synthase activity; molecular_function
HJ.16_GM002192	6	GO:0005840; ribosome; cellular_component	GO:0006412; translation; biological_process	GO:0000178; exosome (RNase complex); cellular_component	GO:0003735; structural constituent of ribosome; molecular_function	GO:0003723; RNA binding; molecular_function	GO:0003676; nucleic acid binding; molecular_function
HJ.16_GM002193	4	GO:0005524; ATP binding; molecular_function	GO:0016887; ATP hydrolysis activity; molecular_function	GO:0004127; cytidylate kinase activity; molecular_function	GO:0006139; nucleobase-containing compound metabolic process; biological_process
HJ.16_GM002194	3	GO:0008324; monoatomic cation transmembrane transporter activity; molecular_function	GO:0055085; transmembrane transport; biological_process	GO:0006812; monoatomic cation transport; biological_process
HJ.16_GM002195	1	GO:0035438; cyclic-di-GMP binding; molecular_function
HJ.16_GM002196	2	GO:0016020; membrane; cellular_component	GO:0009847; spore germination; biological_process
HJ.16_GM002197	2	GO:0016787; hydrolase activity; molecular_function	GO:0005515; protein binding; molecular_function
HJ.16_GM002198	2	GO:0008233; peptidase activity; molecular_function	GO:0022857; transmembrane transporter activity; molecular_function
HJ.16_GM002199	5	GO:0016491; oxidoreductase activity; molecular_function	GO:0050660; flavin adenine dinucleotide binding; molecular_function	GO:0004499; N,N-dimethylaniline monooxygenase activity; molecular_function	GO:0050661; NADP binding; molecular_function	GO:0071949; FAD binding; molecular_function
HJ.16_GM002200	5	GO:0004352; glutamate dehydrogenase (NAD+) activity; molecular_function	GO:0006520; amino acid metabolic process; biological_process	GO:0051287; NAD binding; molecular_function	GO:0016491; oxidoreductase activity; molecular_function	GO:0019551; glutamate catabolic process to 2-oxoglutarate; biological_process
HJ.16_GM002203	1	GO:0016787; hydrolase activity; molecular_function
HJ.16_GM002204	5	GO:0016020; membrane; cellular_component	GO:0000160; phosphorelay signal transduction system; biological_process	GO:0071555; cell wall organization; biological_process	GO:0004673; protein histidine kinase activity; molecular_function	GO:0000155; phosphorelay sensor kinase activity; molecular_function
HJ.16_GM002205	1	GO:0005783; endoplasmic reticulum; cellular_component
HJ.16_GM002206	3	GO:0004222; metalloendopeptidase activity; molecular_function	GO:0071586; CAAX-box protein processing; biological_process	GO:0016020; membrane; cellular_component
HJ.16_GM002207	4	GO:0003676; nucleic acid binding; molecular_function	GO:0003677; DNA binding; molecular_function	GO:0016787; hydrolase activity; molecular_function	GO:0005524; ATP binding; molecular_function
HJ.16_GM002208	1	GO:0006355; regulation of DNA-templated transcription; biological_process
HJ.16_GM002209	4	GO:0016020; membrane; cellular_component	GO:0019882; antigen processing and presentation; biological_process	GO:0006955; immune response; biological_process	GO:0042613; MHC class II protein complex; cellular_component
HJ.16_GM002210	9	GO:0015888; thiamine transport; biological_process	GO:0000155; phosphorelay sensor kinase activity; molecular_function	GO:0000160; phosphorelay signal transduction system; biological_process	GO:0015234; thiamine transmembrane transporter activity; molecular_function	GO:0022857; transmembrane transporter activity; molecular_function	GO:0005886; plasma membrane; cellular_component	GO:0004673; protein histidine kinase activity; molecular_function	GO:0071555; cell wall organization; biological_process	GO:0016020; membrane; cellular_component
HJ.16_GM002213	5	GO:0006631; fatty acid metabolic process; biological_process	GO:0050661; NADP binding; molecular_function	GO:0070403; NAD+ binding; molecular_function	GO:0051287; NAD binding; molecular_function	GO:0016616; oxidoreductase activity, acting on the CH-OH group of donors, NAD or NADP as acceptor; molecular_function
HJ.16_GM002214	2	GO:0016020; membrane; cellular_component	GO:0005886; plasma membrane; cellular_component
HJ.16_GM002215	7	GO:0016987; sigma factor activity; molecular_function	GO:0003700; DNA-binding transcription factor activity; molecular_function	GO:0003677; DNA binding; molecular_function	GO:0003712; transcription coregulator activity; molecular_function	GO:0006352; DNA-templated transcription initiation; biological_process	GO:0005634; nucleus; cellular_component	GO:0006355; regulation of DNA-templated transcription; biological_process
HJ.16_GM002216	7	GO:0006355; regulation of DNA-templated transcription; biological_process	GO:0015986; proton motive force-driven ATP synthesis; biological_process	GO:0007165; signal transduction; biological_process	GO:0000155; phosphorelay sensor kinase activity; molecular_function	GO:0015078; proton transmembrane transporter activity; molecular_function	GO:0000276; mitochondrial proton-transporting ATP synthase complex, coupling factor F(o); cellular_component	GO:0016020; membrane; cellular_component
HJ.16_GM002217	3	GO:0000160; phosphorelay signal transduction system; biological_process	GO:0006355; regulation of DNA-templated transcription; biological_process	GO:0003677; DNA binding; molecular_function
HJ.16_GM002218	2	GO:0020037; heme binding; molecular_function	GO:0017004; cytochrome complex assembly; biological_process
HJ.16_GM002220	4	GO:0006979; response to oxidative stress; biological_process	GO:0016209; NA	GO:0004602; glutathione peroxidase activity; molecular_function	GO:0016491; oxidoreductase activity; molecular_function
HJ.16_GM002221	4	GO:0009982; pseudouridine synthase activity; molecular_function	GO:0009451; RNA modification; biological_process	GO:0001522; pseudouridine synthesis; biological_process	GO:0003723; RNA binding; molecular_function
HJ.16_GM002223	3	GO:0015689; molybdate ion transport; biological_process	GO:0015098; molybdate ion transmembrane transporter activity; molecular_function	GO:0031469; bacterial microcompartment; cellular_component
HJ.16_GM002224	5	GO:0017001; antibiotic catabolic process; biological_process	GO:0006508; proteolysis; biological_process	GO:0009002; serine-type D-Ala-D-Ala carboxypeptidase activity; molecular_function	GO:0030655; beta-lactam antibiotic catabolic process; biological_process	GO:0008800; beta-lactamase activity; molecular_function
HJ.16_GM002227	1	GO:0051304; chromosome separation; biological_process
HJ.16_GM002228	1	GO:0005861; troponin complex; cellular_component
HJ.16_GM002231	1	GO:0016747; acyltransferase activity, transferring groups other than amino-acyl groups; molecular_function
HJ.16_GM002232	2	GO:0009231; riboflavin biosynthetic process; biological_process	GO:0009349; riboflavin synthase complex; cellular_component
HJ.16_GM002233	2	GO:0008686; 3,4-dihydroxy-2-butanone-4-phosphate synthase activity; molecular_function	GO:0009231; riboflavin biosynthetic process; biological_process
HJ.16_GM002235	4	GO:0002100; tRNA wobble adenosine to inosine editing; biological_process	GO:0008251; tRNA-specific adenosine deaminase activity; molecular_function	GO:0008703; 5-amino-6-(5-phosphoribosylamino)uracil reductase activity; molecular_function	GO:0009231; riboflavin biosynthetic process; biological_process
HJ.16_GM002238	2	GO:0004252; serine-type endopeptidase activity; molecular_function	GO:0006465; signal peptide processing; biological_process
HJ.16_GM002240	2	GO:0003755; peptidyl-prolyl cis-trans isomerase activity; molecular_function	GO:0000413; protein peptidyl-prolyl isomerization; biological_process
HJ.16_GM002242	1	GO:0003824; NA
HJ.16_GM002243	2	GO:0009847; spore germination; biological_process	GO:0016020; membrane; cellular_component
HJ.16_GM002244	2	GO:0006508; proteolysis; biological_process	GO:0008233; peptidase activity; molecular_function
HJ.16_GM002246	5	GO:0006633; fatty acid biosynthetic process; biological_process	GO:0016747; acyltransferase activity, transferring groups other than amino-acyl groups; molecular_function	GO:0004315; 3-oxoacyl-[acyl-carrier-protein] synthase activity; molecular_function	GO:0016787; hydrolase activity; molecular_function	GO:0009236; cobalamin biosynthetic process; biological_process
HJ.16_GM002247	1	GO:0000772; mating pheromone activity; molecular_function
HJ.16_GM002250	5	GO:0016987; sigma factor activity; molecular_function	GO:0003700; DNA-binding transcription factor activity; molecular_function	GO:0006352; DNA-templated transcription initiation; biological_process	GO:0006355; regulation of DNA-templated transcription; biological_process	GO:0003677; DNA binding; molecular_function
HJ.16_GM002252	1	GO:0035556; intracellular signal transduction; biological_process
HJ.16_GM002253	7	GO:0008800; beta-lactamase activity; molecular_function	GO:0090729; NA	GO:0009002; serine-type D-Ala-D-Ala carboxypeptidase activity; molecular_function	GO:0030655; beta-lactam antibiotic catabolic process; biological_process	GO:0006508; proteolysis; biological_process	GO:0004185; serine-type carboxypeptidase activity; molecular_function	GO:0017001; antibiotic catabolic process; biological_process
HJ.16_GM002254	2	GO:0009116; nucleoside metabolic process; biological_process	GO:0003824; NA
HJ.16_GM002255	3	GO:0008484; sulfuric ester hydrolase activity; molecular_function	GO:0003824; NA	GO:0046872; metal ion binding; molecular_function
HJ.16_GM002256	3	GO:0003677; DNA binding; molecular_function	GO:0006310; DNA recombination; biological_process	GO:0015074; DNA integration; biological_process
HJ.16_GM002258	6	GO:0003700; DNA-binding transcription factor activity; molecular_function	GO:0004386; helicase activity; molecular_function	GO:0003896; DNA primase activity; molecular_function	GO:0005634; nucleus; cellular_component	GO:0006355; regulation of DNA-templated transcription; biological_process	GO:0008270; zinc ion binding; molecular_function
HJ.16_GM002262	4	GO:0051287; NAD binding; molecular_function	GO:0004488; methylenetetrahydrofolate dehydrogenase (NADP+) activity; molecular_function	GO:0004471; malate dehydrogenase (decarboxylating) (NAD+) activity; molecular_function	GO:0050661; NADP binding; molecular_function
HJ.16_GM002263	1	GO:0016020; membrane; cellular_component
HJ.16_GM002264	2	GO:0006099; tricarboxylic acid cycle; biological_process	GO:0016829; lyase activity; molecular_function
HJ.16_GM002267	2	GO:0051604; protein maturation; biological_process	GO:0016151; nickel cation binding; molecular_function
HJ.16_GM002271	7	GO:0005381; iron ion transmembrane transporter activity; molecular_function	GO:0005509; calcium ion binding; molecular_function	GO:0016020; membrane; cellular_component	GO:0005783; endoplasmic reticulum; cellular_component	GO:0003755; peptidyl-prolyl cis-trans isomerase activity; molecular_function	GO:0032469; endoplasmic reticulum calcium ion homeostasis; biological_process	GO:0034755; iron ion transmembrane transport; biological_process
HJ.16_GM002272	3	GO:0008236; serine-type peptidase activity; molecular_function	GO:0016787; hydrolase activity; molecular_function	GO:0006508; proteolysis; biological_process
HJ.16_GM002275	1	GO:0016747; acyltransferase activity, transferring groups other than amino-acyl groups; molecular_function
HJ.16_GM002277	1	GO:0016747; acyltransferase activity, transferring groups other than amino-acyl groups; molecular_function
HJ.16_GM002278	2	GO:0006281; DNA repair; biological_process	GO:0003684; damaged DNA binding; molecular_function
HJ.16_GM002281	3	GO:0042729; DASH complex; cellular_component	GO:0008608; attachment of spindle microtubules to kinetochore; biological_process	GO:0072686; mitotic spindle; cellular_component
HJ.16_GM002285	4	GO:0004140; dephospho-CoA kinase activity; molecular_function	GO:0016301; kinase activity; molecular_function	GO:0015937; coenzyme A biosynthetic process; biological_process	GO:0005524; ATP binding; molecular_function
HJ.16_GM002287	3	GO:0006631; fatty acid metabolic process; biological_process	GO:0070403; NAD+ binding; molecular_function	GO:0016491; oxidoreductase activity; molecular_function
HJ.16_GM002289	6	GO:0050661; NADP binding; molecular_function	GO:0000166; nucleotide binding; molecular_function	GO:0046168; glycerol-3-phosphate catabolic process; biological_process	GO:0016616; oxidoreductase activity, acting on the CH-OH group of donors, NAD or NADP as acceptor; molecular_function	GO:0016491; oxidoreductase activity; molecular_function	GO:0051287; NAD binding; molecular_function
HJ.16_GM002291	5	GO:0004315; 3-oxoacyl-[acyl-carrier-protein] synthase activity; molecular_function	GO:0010142; farnesyl diphosphate biosynthetic process, mevalonate pathway; biological_process	GO:0006633; fatty acid biosynthetic process; biological_process	GO:0006084; acetyl-CoA metabolic process; biological_process	GO:0004421; hydroxymethylglutaryl-CoA synthase activity; molecular_function
HJ.16_GM002292	4	GO:0004497; monooxygenase activity; molecular_function	GO:0005506; iron ion binding; molecular_function	GO:0016705; oxidoreductase activity, acting on paired donors, with incorporation or reduction of molecular oxygen; molecular_function	GO:0020037; heme binding; molecular_function
HJ.16_GM002293	3	GO:0016747; acyltransferase activity, transferring groups other than amino-acyl groups; molecular_function	GO:0009058; biosynthetic process; biological_process	GO:0008757; S-adenosylmethionine-dependent methyltransferase activity; molecular_function
HJ.16_GM002295	3	GO:0016747; acyltransferase activity, transferring groups other than amino-acyl groups; molecular_function	GO:0004315; 3-oxoacyl-[acyl-carrier-protein] synthase activity; molecular_function	GO:0006633; fatty acid biosynthetic process; biological_process
HJ.16_GM002296	4	GO:0006633; fatty acid biosynthetic process; biological_process	GO:0008757; S-adenosylmethionine-dependent methyltransferase activity; molecular_function	GO:0016747; acyltransferase activity, transferring groups other than amino-acyl groups; molecular_function	GO:0004315; 3-oxoacyl-[acyl-carrier-protein] synthase activity; molecular_function
HJ.16_GM002297	2	GO:0016020; membrane; cellular_component	GO:0016747; acyltransferase activity, transferring groups other than amino-acyl groups; molecular_function
HJ.16_GM002298	1	GO:0016747; acyltransferase activity, transferring groups other than amino-acyl groups; molecular_function
HJ.16_GM002299	4	GO:0006633; fatty acid biosynthetic process; biological_process	GO:0004315; 3-oxoacyl-[acyl-carrier-protein] synthase activity; molecular_function	GO:0016747; acyltransferase activity, transferring groups other than amino-acyl groups; molecular_function	GO:0008757; S-adenosylmethionine-dependent methyltransferase activity; molecular_function
HJ.16_GM002304	4	GO:0006537; glutamate biosynthetic process; biological_process	GO:0018580; nitronate monooxygenase activity; molecular_function	GO:0016638; oxidoreductase activity, acting on the CH-NH2 group of donors; molecular_function	GO:0015930; glutamate synthase activity; molecular_function
HJ.16_GM002305	2	GO:0006354; DNA-templated transcription elongation; biological_process	GO:0140673; transcription elongation-coupled chromatin remodeling; biological_process
HJ.16_GM002307	3	GO:0006355; regulation of DNA-templated transcription; biological_process	GO:0006744; ubiquinone biosynthetic process; biological_process	GO:0003700; DNA-binding transcription factor activity; molecular_function
HJ.16_GM002310	5	GO:0010181; FMN binding; molecular_function	GO:0006355; regulation of DNA-templated transcription; biological_process	GO:0006071; glycerol metabolic process; biological_process	GO:0016705; oxidoreductase activity, acting on paired donors, with incorporation or reduction of molecular oxygen; molecular_function	GO:0016491; oxidoreductase activity; molecular_function
HJ.16_GM002312	3	GO:0006198; cAMP catabolic process; biological_process	GO:0008033; tRNA processing; biological_process	GO:0004115; 3',5'-cyclic-AMP phosphodiesterase activity; molecular_function
HJ.16_GM002313	4	GO:0004345; glucose-6-phosphate dehydrogenase activity; molecular_function	GO:0016614; oxidoreductase activity, acting on CH-OH group of donors; molecular_function	GO:0050661; NADP binding; molecular_function	GO:0006006; glucose metabolic process; biological_process
HJ.16_GM002314	6	GO:0006631; fatty acid metabolic process; biological_process	GO:0050661; NADP binding; molecular_function	GO:0070403; NAD+ binding; molecular_function	GO:0006098; pentose-phosphate shunt; biological_process	GO:0051287; NAD binding; molecular_function	GO:0004616; phosphogluconate dehydrogenase (decarboxylating) activity; molecular_function
HJ.16_GM002315	4	GO:0003684; damaged DNA binding; molecular_function	GO:0034061; DNA polymerase activity; molecular_function	GO:0006281; DNA repair; biological_process	GO:0003677; DNA binding; molecular_function
HJ.16_GM002318	1	GO:0016787; hydrolase activity; molecular_function
HJ.16_GM002319	2	GO:0003677; DNA binding; molecular_function	GO:0015074; DNA integration; biological_process
HJ.16_GM002321	3	GO:0006886; intracellular protein transport; biological_process	GO:0006605; protein targeting; biological_process	GO:0016020; membrane; cellular_component
HJ.16_GM002322	1	GO:0016740; transferase activity; molecular_function
HJ.16_GM002324	18	GO:0007186; G protein-coupled receptor signaling pathway; biological_process	GO:0016891; RNA endonuclease activity, producing 5'-phosphomonoesters; molecular_function	GO:0003677; DNA binding; molecular_function	GO:0006302; double-strand break repair; biological_process	GO:0019001; guanyl nucleotide binding; molecular_function	GO:0016020; membrane; cellular_component	GO:0016887; ATP hydrolysis activity; molecular_function	GO:0003676; nucleic acid binding; molecular_function	GO:0005524; ATP binding; molecular_function	GO:0009236; cobalamin biosynthetic process; biological_process	GO:0002949; tRNA threonylcarbamoyladenosine modification; biological_process	GO:0000166; nucleotide binding; molecular_function	GO:0003924; GTPase activity; molecular_function	GO:0031683; G-protein beta/gamma-subunit complex binding; molecular_function	GO:0043752; adenosylcobinamide kinase activity; molecular_function	GO:0006355; regulation of DNA-templated transcription; biological_process	GO:0005525; GTP binding; molecular_function	GO:0008134; transcription factor binding; molecular_function
HJ.16_GM002325	2	GO:0055085; transmembrane transport; biological_process	GO:0016020; membrane; cellular_component
HJ.16_GM002326	6	GO:0016020; membrane; cellular_component	GO:0022857; transmembrane transporter activity; molecular_function	GO:0055085; transmembrane transport; biological_process	GO:0043190; ATP-binding cassette (ABC) transporter complex; cellular_component	GO:0004970; glutamate-gated receptor activity; molecular_function	GO:0003755; peptidyl-prolyl cis-trans isomerase activity; molecular_function
HJ.16_GM002328	3	GO:0016301; kinase activity; molecular_function	GO:0006741; NADP biosynthetic process; biological_process	GO:0003951; NAD+ kinase activity; molecular_function
HJ.16_GM002329	1	GO:0016746; acyltransferase activity; molecular_function
HJ.16_GM002331	3	GO:0016624; oxidoreductase activity, acting on the aldehyde or oxo group of donors, disulfide as acceptor; molecular_function	GO:0003824; NA	GO:0030976; thiamine pyrophosphate binding; molecular_function
HJ.16_GM002332	7	GO:0006631; fatty acid metabolic process; biological_process	GO:0004497; monooxygenase activity; molecular_function	GO:0071949; FAD binding; molecular_function	GO:0006813; potassium ion transport; biological_process	GO:0070403; NAD+ binding; molecular_function	GO:0051287; NAD binding; molecular_function	GO:0016491; oxidoreductase activity; molecular_function
HJ.16_GM002333	3	GO:0016301; kinase activity; molecular_function	GO:0016774; phosphotransferase activity, carboxyl group as acceptor; molecular_function	GO:0016310; phosphorylation; biological_process
HJ.16_GM002334	5	GO:0050661; NADP binding; molecular_function	GO:0006520; amino acid metabolic process; biological_process	GO:0051287; NAD binding; molecular_function	GO:0016491; oxidoreductase activity; molecular_function	GO:0006813; potassium ion transport; biological_process
HJ.16_GM002335	1	GO:0016746; acyltransferase activity; molecular_function
HJ.16_GM002336	8	GO:0016887; ATP hydrolysis activity; molecular_function	GO:0003677; DNA binding; molecular_function	GO:0006355; regulation of DNA-templated transcription; biological_process	GO:0043565; sequence-specific DNA binding; molecular_function	GO:0000166; nucleotide binding; molecular_function	GO:0008134; transcription factor binding; molecular_function	GO:0005524; ATP binding; molecular_function	GO:0006813; potassium ion transport; biological_process
HJ.16_GM002337	2	GO:0015293; symporter activity; molecular_function	GO:0016020; membrane; cellular_component
HJ.16_GM002338	4	GO:0003864; 3-methyl-2-oxobutanoate hydroxymethyltransferase activity; molecular_function	GO:0015940; pantothenate biosynthetic process; biological_process	GO:0019752; carboxylic acid metabolic process; biological_process	GO:0004451; isocitrate lyase activity; molecular_function
HJ.16_GM002340	2	GO:0006099; tricarboxylic acid cycle; biological_process	GO:0046912; acyltransferase activity, acyl groups converted into alkyl on transfer; molecular_function
HJ.16_GM002341	2	GO:0016627; oxidoreductase activity, acting on the CH-CH group of donors; molecular_function	GO:0050660; flavin adenine dinucleotide binding; molecular_function
HJ.16_GM002342	7	GO:0006631; fatty acid metabolic process; biological_process	GO:0050661; NADP binding; molecular_function	GO:0070403; NAD+ binding; molecular_function	GO:0046168; glycerol-3-phosphate catabolic process; biological_process	GO:0016491; oxidoreductase activity; molecular_function	GO:0016616; oxidoreductase activity, acting on the CH-OH group of donors, NAD or NADP as acceptor; molecular_function	GO:0051287; NAD binding; molecular_function
HJ.16_GM002343	3	GO:0006633; fatty acid biosynthetic process; biological_process	GO:0016747; acyltransferase activity, transferring groups other than amino-acyl groups; molecular_function	GO:0004315; 3-oxoacyl-[acyl-carrier-protein] synthase activity; molecular_function
HJ.16_GM002344	2	GO:0008081; phosphoric diester hydrolase activity; molecular_function	GO:0006629; lipid metabolic process; biological_process
HJ.16_GM002345	2	GO:0008745; N-acetylmuramoyl-L-alanine amidase activity; molecular_function	GO:0009253; peptidoglycan catabolic process; biological_process
HJ.16_GM002350	1	GO:0003677; DNA binding; molecular_function
HJ.16_GM002353	4	GO:0016491; oxidoreductase activity; molecular_function	GO:0010181; FMN binding; molecular_function	GO:0016627; oxidoreductase activity, acting on the CH-CH group of donors; molecular_function	GO:0005737; cytoplasm; cellular_component
HJ.16_GM002358	6	GO:0005509; calcium ion binding; molecular_function	GO:0000160; phosphorelay signal transduction system; biological_process	GO:0005737; cytoplasm; cellular_component	GO:0003700; DNA-binding transcription factor activity; molecular_function	GO:0006355; regulation of DNA-templated transcription; biological_process	GO:0042173; regulation of sporulation resulting in formation of a cellular spore; biological_process
HJ.16_GM002359	1	GO:0005515; protein binding; molecular_function
HJ.16_GM002360	16	GO:0030983; mismatched DNA binding; molecular_function	GO:0006891; intra-Golgi vesicle-mediated transport; biological_process	GO:0042597; periplasmic space; cellular_component	GO:0005524; ATP binding; molecular_function	GO:0031122; cytoplasmic microtubule organization; biological_process	GO:0008017; microtubule binding; molecular_function	GO:0003924; GTPase activity; molecular_function	GO:0006302; double-strand break repair; biological_process	GO:0016020; membrane; cellular_component	GO:0017119; Golgi transport complex; cellular_component	GO:0016887; ATP hydrolysis activity; molecular_function	GO:0005525; GTP binding; molecular_function	GO:0016829; lyase activity; molecular_function	GO:0007155; cell adhesion; biological_process	GO:0006298; mismatch repair; biological_process	GO:0043248; proteasome assembly; biological_process
HJ.16_GM002361	5	GO:0006355; regulation of DNA-templated transcription; biological_process	GO:0006525; arginine metabolic process; biological_process	GO:0003700; DNA-binding transcription factor activity; molecular_function	GO:0034618; arginine binding; molecular_function	GO:0051259; protein complex oligomerization; biological_process
HJ.16_GM002362	3	GO:0032259; methylation; biological_process	GO:0003723; RNA binding; molecular_function	GO:0008168; methyltransferase activity; molecular_function
HJ.16_GM002363	5	GO:0008661; 1-deoxy-D-xylulose-5-phosphate synthase activity; molecular_function	GO:0003824; NA	GO:0030976; thiamine pyrophosphate binding; molecular_function	GO:0016114; terpenoid biosynthetic process; biological_process	GO:0016624; oxidoreductase activity, acting on the aldehyde or oxo group of donors, disulfide as acceptor; molecular_function
HJ.16_GM002364	1	GO:0008299; isoprenoid biosynthetic process; biological_process
HJ.16_GM002365	3	GO:0009318; exodeoxyribonuclease VII complex; cellular_component	GO:0006308; DNA catabolic process; biological_process	GO:0008855; exodeoxyribonuclease VII activity; molecular_function
HJ.16_GM002366	9	GO:0009058; biosynthetic process; biological_process	GO:0019031; viral envelope; cellular_component	GO:0006302; double-strand break repair; biological_process	GO:0016887; ATP hydrolysis activity; molecular_function	GO:0008855; exodeoxyribonuclease VII activity; molecular_function	GO:0016740; transferase activity; molecular_function	GO:0003676; nucleic acid binding; molecular_function	GO:0019028; viral capsid; cellular_component	GO:0005198; NA
HJ.16_GM002367	1	GO:0004488; methylenetetrahydrofolate dehydrogenase (NADP+) activity; molecular_function
HJ.16_GM002368	2	GO:0006355; regulation of DNA-templated transcription; biological_process	GO:0003723; RNA binding; molecular_function
HJ.16_GM002372	4	GO:0046872; metal ion binding; molecular_function	GO:0008716; D-alanine-D-alanine ligase activity; molecular_function	GO:0016491; oxidoreductase activity; molecular_function	GO:0005524; ATP binding; molecular_function
HJ.16_GM002374	3	GO:0006811; monoatomic ion transport; biological_process	GO:0005869; dynactin complex; cellular_component	GO:0016020; membrane; cellular_component
HJ.16_GM002376	1	GO:0003677; DNA binding; molecular_function
HJ.16_GM002377	2	GO:0042398; cellular modified amino acid biosynthetic process; biological_process	GO:0004357; glutamate-cysteine ligase activity; molecular_function
HJ.16_GM002379	1	GO:0016020; membrane; cellular_component
HJ.16_GM002380	1	GO:0005886; plasma membrane; cellular_component
HJ.16_GM002381	13	GO:0000166; nucleotide binding; molecular_function	GO:0006310; DNA recombination; biological_process	GO:0003723; RNA binding; molecular_function	GO:0006281; DNA repair; biological_process	GO:0005525; GTP binding; molecular_function	GO:0005524; ATP binding; molecular_function	GO:0009378; four-way junction helicase activity; molecular_function	GO:0004386; helicase activity; molecular_function	GO:0016887; ATP hydrolysis activity; molecular_function	GO:0017111; ribonucleoside triphosphate phosphatase activity; molecular_function	GO:0003724; RNA helicase activity; molecular_function	GO:0006614; SRP-dependent cotranslational protein targeting to membrane; biological_process	GO:0003677; DNA binding; molecular_function
HJ.16_GM002383	4	GO:0006414; translational elongation; biological_process	GO:0003746; translation elongation factor activity; molecular_function	GO:0005737; cytoplasm; cellular_component	GO:0043043; peptide biosynthetic process; biological_process
HJ.16_GM002388	1	GO:0006629; lipid metabolic process; biological_process
HJ.16_GM002389	5	GO:0003700; DNA-binding transcription factor activity; molecular_function	GO:0046914; transition metal ion binding; molecular_function	GO:0006355; regulation of DNA-templated transcription; biological_process	GO:0046983; protein dimerization activity; molecular_function	GO:0003677; DNA binding; molecular_function
HJ.16_GM002390	1	GO:0036211; protein modification process; biological_process
HJ.16_GM002392	9	GO:0019346; transsulfuration; biological_process	GO:0030170; pyridoxal phosphate binding; molecular_function	GO:0016830; carbon-carbon lyase activity; molecular_function	GO:0004375; glycine dehydrogenase (decarboxylating) activity; molecular_function	GO:0009058; biosynthetic process; biological_process	GO:0006546; glycine catabolic process; biological_process	GO:0019752; carboxylic acid metabolic process; biological_process	GO:0006520; amino acid metabolic process; biological_process	GO:0016829; lyase activity; molecular_function
HJ.16_GM002393	4	GO:0009058; biosynthetic process; biological_process	GO:0004375; glycine dehydrogenase (decarboxylating) activity; molecular_function	GO:0006546; glycine catabolic process; biological_process	GO:0030170; pyridoxal phosphate binding; molecular_function
HJ.16_GM002395	6	GO:0016887; ATP hydrolysis activity; molecular_function	GO:0140658; ATP-dependent chromatin remodeler activity; molecular_function	GO:0003676; nucleic acid binding; molecular_function	GO:0003677; DNA binding; molecular_function	GO:0005524; ATP binding; molecular_function	GO:0016787; hydrolase activity; molecular_function
HJ.16_GM002397	5	GO:0016020; membrane; cellular_component	GO:0046983; protein dimerization activity; molecular_function	GO:0051301; cell division; biological_process	GO:0006355; regulation of DNA-templated transcription; biological_process	GO:0003677; DNA binding; molecular_function
HJ.16_GM002398	8	GO:0006084; acetyl-CoA metabolic process; biological_process	GO:0003700; DNA-binding transcription factor activity; molecular_function	GO:0003677; DNA binding; molecular_function	GO:0046983; protein dimerization activity; molecular_function	GO:0006355; regulation of DNA-templated transcription; biological_process	GO:0045892; negative regulation of DNA-templated transcription; biological_process	GO:0018492; carbon-monoxide dehydrogenase (acceptor) activity; molecular_function	GO:0006352; DNA-templated transcription initiation; biological_process
HJ.16_GM002400	6	GO:0006465; signal peptide processing; biological_process	GO:0019013; viral nucleocapsid; cellular_component	GO:0016032; NA	GO:0004482; mRNA 5'-cap (guanine-N7-)-methyltransferase activity; molecular_function	GO:0005525; GTP binding; molecular_function	GO:0004252; serine-type endopeptidase activity; molecular_function
HJ.16_GM002407	2	GO:0015628; protein secretion by the type II secretion system; biological_process	GO:0015627; type II protein secretion system complex; cellular_component
HJ.16_GM002409	2	GO:0016020; membrane; cellular_component	GO:0009055; electron transfer activity; molecular_function
HJ.16_GM002410	10	GO:0000166; nucleotide binding; molecular_function	GO:0008017; microtubule binding; molecular_function	GO:0005524; ATP binding; molecular_function	GO:0005525; GTP binding; molecular_function	GO:0016887; ATP hydrolysis activity; molecular_function	GO:0004386; helicase activity; molecular_function	GO:0003677; DNA binding; molecular_function	GO:0016787; hydrolase activity; molecular_function	GO:0006614; SRP-dependent cotranslational protein targeting to membrane; biological_process	GO:0006302; double-strand break repair; biological_process
HJ.16_GM002411	4	GO:0055085; transmembrane transport; biological_process	GO:0046873; metal ion transmembrane transporter activity; molecular_function	GO:0016020; membrane; cellular_component	GO:0030001; metal ion transport; biological_process
HJ.16_GM002414	2	GO:0005739; mitochondrion; cellular_component	GO:0016491; oxidoreductase activity; molecular_function
HJ.16_GM002418	1	GO:0016872; intramolecular lyase activity; molecular_function
HJ.16_GM002421	4	GO:0008270; zinc ion binding; molecular_function	GO:0016788; hydrolase activity, acting on ester bonds; molecular_function	GO:0004181; metallocarboxypeptidase activity; molecular_function	GO:0006508; proteolysis; biological_process
HJ.16_GM002422	5	GO:0005524; ATP binding; molecular_function	GO:0005536; glucose binding; molecular_function	GO:0006096; glycolytic process; biological_process	GO:0004340; glucokinase activity; molecular_function	GO:0051156; glucose 6-phosphate metabolic process; biological_process
HJ.16_GM002424	2	GO:0055085; transmembrane transport; biological_process	GO:0016020; membrane; cellular_component
HJ.16_GM002427	1	GO:0008191; metalloendopeptidase inhibitor activity; molecular_function
HJ.16_GM002428	1	GO:0003677; DNA binding; molecular_function
HJ.16_GM002431	12	GO:0003924; GTPase activity; molecular_function	GO:0005525; GTP binding; molecular_function	GO:0005524; ATP binding; molecular_function	GO:0003723; RNA binding; molecular_function	GO:0043531; ADP binding; molecular_function	GO:0016020; membrane; cellular_component	GO:0004386; helicase activity; molecular_function	GO:0016887; ATP hydrolysis activity; molecular_function	GO:0017111; ribonucleoside triphosphate phosphatase activity; molecular_function	GO:0016301; kinase activity; molecular_function	GO:0006302; double-strand break repair; biological_process	GO:0003724; RNA helicase activity; molecular_function
HJ.16_GM002432	13	GO:0016301; kinase activity; molecular_function	GO:0003724; RNA helicase activity; molecular_function	GO:0006302; double-strand break repair; biological_process	GO:0019001; guanyl nucleotide binding; molecular_function	GO:0007186; G protein-coupled receptor signaling pathway; biological_process	GO:0031683; G-protein beta/gamma-subunit complex binding; molecular_function	GO:0016887; ATP hydrolysis activity; molecular_function	GO:0043531; ADP binding; molecular_function	GO:0003723; RNA binding; molecular_function	GO:0005525; GTP binding; molecular_function	GO:0005524; ATP binding; molecular_function	GO:0003924; GTPase activity; molecular_function	GO:0019073; viral DNA genome packaging; biological_process
HJ.16_GM002433	2	GO:0016020; membrane; cellular_component	GO:0055085; transmembrane transport; biological_process
HJ.16_GM002434	2	GO:0055085; transmembrane transport; biological_process	GO:0016020; membrane; cellular_component
HJ.16_GM002436	1	GO:0008658; penicillin binding; molecular_function
HJ.16_GM002437	3	GO:0022857; transmembrane transporter activity; molecular_function	GO:0016020; membrane; cellular_component	GO:0055085; transmembrane transport; biological_process
HJ.16_GM002438	3	GO:0046872; metal ion binding; molecular_function	GO:0006801; superoxide metabolic process; biological_process	GO:0004784; superoxide dismutase activity; molecular_function
HJ.16_GM002439	1	GO:0044660; viral release via pore formation in host cell membrane; biological_process
HJ.16_GM002442	5	GO:0006807; nitrogen compound metabolic process; biological_process	GO:0016114; terpenoid biosynthetic process; biological_process	GO:0036361; racemase activity, acting on amino acids and derivatives; molecular_function	GO:0046429; 4-hydroxy-3-methylbut-2-en-1-yl diphosphate synthase activity; molecular_function	GO:0055085; transmembrane transport; biological_process
HJ.16_GM002444	5	GO:0000166; nucleotide binding; molecular_function	GO:0005737; cytoplasm; cellular_component	GO:0000287; magnesium ion binding; molecular_function	GO:0009117; nucleotide metabolic process; biological_process	GO:0008253; 5'-nucleotidase activity; molecular_function
HJ.16_GM002445	2	GO:0003700; DNA-binding transcription factor activity; molecular_function	GO:0006355; regulation of DNA-templated transcription; biological_process
HJ.16_GM002446	3	GO:0003735; structural constituent of ribosome; molecular_function	GO:0005840; ribosome; cellular_component	GO:0006412; translation; biological_process
HJ.16_GM002449	5	GO:0003676; nucleic acid binding; molecular_function	GO:0003677; DNA binding; molecular_function	GO:0005524; ATP binding; molecular_function	GO:0016787; hydrolase activity; molecular_function	GO:0016887; ATP hydrolysis activity; molecular_function
HJ.16_GM002450	11	GO:0016020; membrane; cellular_component	GO:0046872; metal ion binding; molecular_function	GO:0030001; metal ion transport; biological_process	GO:0006360; transcription by RNA polymerase I; biological_process	GO:0015743; malate transport; biological_process	GO:0005219; ryanodine-sensitive calcium-release channel activity; molecular_function	GO:0009236; cobalamin biosynthetic process; biological_process	GO:0006270; DNA replication initiation; biological_process	GO:0055085; transmembrane transport; biological_process	GO:0046873; metal ion transmembrane transporter activity; molecular_function	GO:0006874; intracellular calcium ion homeostasis; biological_process
HJ.16_GM002451	4	GO:0019288; isopentenyl diphosphate biosynthetic process, methylerythritol 4-phosphate pathway; biological_process	GO:0046872; metal ion binding; molecular_function	GO:0051745; 4-hydroxy-3-methylbut-2-en-1-yl diphosphate reductase activity; molecular_function	GO:0050992; dimethylallyl diphosphate biosynthetic process; biological_process
HJ.16_GM002453	1	GO:0016429; NA
HJ.16_GM002454	2	GO:0020037; heme binding; molecular_function	GO:0009055; electron transfer activity; molecular_function
HJ.16_GM002455	6	GO:0003700; DNA-binding transcription factor activity; molecular_function	GO:0016987; sigma factor activity; molecular_function	GO:0008855; exodeoxyribonuclease VII activity; molecular_function	GO:0006355; regulation of DNA-templated transcription; biological_process	GO:0006352; DNA-templated transcription initiation; biological_process	GO:0003677; DNA binding; molecular_function
HJ.16_GM002456	13	GO:0005524; ATP binding; molecular_function	GO:0043565; sequence-specific DNA binding; molecular_function	GO:0006508; proteolysis; biological_process	GO:0008239; dipeptidyl-peptidase activity; molecular_function	GO:0006282; regulation of DNA repair; biological_process	GO:0003896; DNA primase activity; molecular_function	GO:0006355; regulation of DNA-templated transcription; biological_process	GO:0016779; nucleotidyltransferase activity; molecular_function	GO:0006260; DNA replication; biological_process	GO:0003677; DNA binding; molecular_function	GO:0008270; zinc ion binding; molecular_function	GO:0003678; DNA helicase activity; molecular_function	GO:0003700; DNA-binding transcription factor activity; molecular_function
HJ.16_GM002458	2	GO:0016772; transferase activity, transferring phosphorus-containing groups; molecular_function	GO:0005524; ATP binding; molecular_function
HJ.16_GM002459	7	GO:0003677; DNA binding; molecular_function	GO:0006355; regulation of DNA-templated transcription; biological_process	GO:0006352; DNA-templated transcription initiation; biological_process	GO:0043565; sequence-specific DNA binding; molecular_function	GO:0006310; DNA recombination; biological_process	GO:0000150; DNA strand exchange activity; molecular_function	GO:0003700; DNA-binding transcription factor activity; molecular_function
HJ.16_GM002460	8	GO:0005524; ATP binding; molecular_function	GO:0006426; glycyl-tRNA aminoacylation; biological_process	GO:0005515; protein binding; molecular_function	GO:0000166; nucleotide binding; molecular_function	GO:0005737; cytoplasm; cellular_component	GO:0004814; arginine-tRNA ligase activity; molecular_function	GO:0006420; arginyl-tRNA aminoacylation; biological_process	GO:0004820; glycine-tRNA ligase activity; molecular_function
HJ.16_GM002461	5	GO:0000166; nucleotide binding; molecular_function	GO:0004820; glycine-tRNA ligase activity; molecular_function	GO:0005737; cytoplasm; cellular_component	GO:0006426; glycyl-tRNA aminoacylation; biological_process	GO:0005524; ATP binding; molecular_function
HJ.16_GM002462	2	GO:0006310; DNA recombination; biological_process	GO:0006281; DNA repair; biological_process
HJ.16_GM002464	6	GO:0003723; RNA binding; molecular_function	GO:0005524; ATP binding; molecular_function	GO:0005525; GTP binding; molecular_function	GO:0003924; GTPase activity; molecular_function	GO:0006576; biogenic amine metabolic process; biological_process	GO:0016887; ATP hydrolysis activity; molecular_function
HJ.16_GM002465	5	GO:0009094; L-phenylalanine biosynthetic process; biological_process	GO:0004664; prephenate dehydratase activity; molecular_function	GO:0008270; zinc ion binding; molecular_function	GO:0004126; cytidine deaminase activity; molecular_function	GO:0009972; cytidine deamination; biological_process
HJ.16_GM002466	5	GO:0016301; kinase activity; molecular_function	GO:0016020; membrane; cellular_component	GO:0005787; signal peptidase complex; cellular_component	GO:0006465; signal peptide processing; biological_process	GO:0008654; phospholipid biosynthetic process; biological_process
HJ.16_GM002467	5	GO:0008270; zinc ion binding; molecular_function	GO:0004222; metalloendopeptidase activity; molecular_function	GO:0006364; rRNA processing; biological_process	GO:0031012; extracellular matrix; cellular_component	GO:0006508; proteolysis; biological_process
HJ.16_GM002469	4	GO:0004386; helicase activity; molecular_function	GO:0016887; ATP hydrolysis activity; molecular_function	GO:0003676; nucleic acid binding; molecular_function	GO:0005524; ATP binding; molecular_function
HJ.16_GM002472	7	GO:0048487; beta-tubulin binding; molecular_function	GO:0019031; viral envelope; cellular_component	GO:0036376; sodium ion export across plasma membrane; biological_process	GO:0007023; post-chaperonin tubulin folding pathway; biological_process	GO:0015081; sodium ion transmembrane transporter activity; molecular_function	GO:0016020; membrane; cellular_component	GO:0007021; tubulin complex assembly; biological_process
HJ.16_GM002474	4	GO:0016020; membrane; cellular_component	GO:0006508; proteolysis; biological_process	GO:0008233; peptidase activity; molecular_function	GO:0008236; serine-type peptidase activity; molecular_function
HJ.16_GM002475	2	GO:0016884; carbon-nitrogen ligase activity, with glutamine as amido-N-donor; molecular_function	GO:0106361; protein-arginine rhamnosyltransferase activity; molecular_function
HJ.16_GM002476	3	GO:0003735; structural constituent of ribosome; molecular_function	GO:0006412; translation; biological_process	GO:0005840; ribosome; cellular_component
HJ.16_GM002477	3	GO:0044341; sodium-dependent phosphate transport; biological_process	GO:0005436; sodium:phosphate symporter activity; molecular_function	GO:0016020; membrane; cellular_component
HJ.16_GM002478	6	GO:0051539; 4 iron, 4 sulfur cluster binding; molecular_function	GO:0046872; metal ion binding; molecular_function	GO:0003824; NA	GO:0035596; methylthiotransferase activity; molecular_function	GO:0051536; iron-sulfur cluster binding; molecular_function	GO:0031419; cobalamin binding; molecular_function
HJ.16_GM002479	2	GO:0008168; methyltransferase activity; molecular_function	GO:0006364; rRNA processing; biological_process
HJ.16_GM002480	12	GO:0031515; tRNA (m1A) methyltransferase complex; cellular_component	GO:0004809; NA	GO:0008649; rRNA methyltransferase activity; molecular_function	GO:0030488; tRNA methylation; biological_process	GO:0016429; NA	GO:0008168; methyltransferase activity; molecular_function	GO:0008757; S-adenosylmethionine-dependent methyltransferase activity; molecular_function	GO:0006364; rRNA processing; biological_process	GO:0005737; cytoplasm; cellular_component	GO:0032259; methylation; biological_process	GO:0003723; RNA binding; molecular_function	GO:0008033; tRNA processing; biological_process
HJ.16_GM002481	8	GO:0061630; ubiquitin protein ligase activity; molecular_function	GO:0007166; cell surface receptor signaling pathway; biological_process	GO:0051082; unfolded protein binding; molecular_function	GO:0016020; membrane; cellular_component	GO:0031072; heat shock protein binding; molecular_function	GO:0004888; transmembrane signaling receptor activity; molecular_function	GO:0003887; DNA-directed DNA polymerase activity; molecular_function	GO:0006270; DNA replication initiation; biological_process
HJ.16_GM002482	7	GO:0008608; attachment of spindle microtubules to kinetochore; biological_process	GO:0042729; DASH complex; cellular_component	GO:0140662; ATP-dependent protein folding chaperone; molecular_function	GO:0005524; ATP binding; molecular_function	GO:0005876; spindle microtubule; cellular_component	GO:0005975; carbohydrate metabolic process; biological_process	GO:0016301; kinase activity; molecular_function
HJ.16_GM002483	6	GO:0003677; DNA binding; molecular_function	GO:0051087; protein-folding chaperone binding; molecular_function	GO:0000774; adenyl-nucleotide exchange factor activity; molecular_function	GO:0006457; protein folding; biological_process	GO:0042803; protein homodimerization activity; molecular_function	GO:0004521; RNA endonuclease activity; molecular_function
HJ.16_GM002484	8	GO:0006508; proteolysis; biological_process	GO:0003700; DNA-binding transcription factor activity; molecular_function	GO:0005840; ribosome; cellular_component	GO:0006412; translation; biological_process	GO:0003735; structural constituent of ribosome; molecular_function	GO:0006355; regulation of DNA-templated transcription; biological_process	GO:0004252; serine-type endopeptidase activity; molecular_function	GO:0003677; DNA binding; molecular_function
HJ.16_GM002485	2	GO:0003824; NA	GO:0051536; iron-sulfur cluster binding; molecular_function
HJ.16_GM002486	4	GO:0005524; ATP binding; molecular_function	GO:0005525; GTP binding; molecular_function	GO:0003924; GTPase activity; molecular_function	GO:0006576; biogenic amine metabolic process; biological_process
HJ.16_GM002489	3	GO:0008233; peptidase activity; molecular_function	GO:0009847; spore germination; biological_process	GO:0006508; proteolysis; biological_process
HJ.16_GM002490	4	GO:0005840; ribosome; cellular_component	GO:0006412; translation; biological_process	GO:0003723; RNA binding; molecular_function	GO:0003735; structural constituent of ribosome; molecular_function
HJ.16_GM002491	4	GO:0003677; DNA binding; molecular_function	GO:0003887; DNA-directed DNA polymerase activity; molecular_function	GO:0009360; DNA polymerase III complex; cellular_component	GO:0006260; DNA replication; biological_process
HJ.16_GM002494	2	GO:0002100; tRNA wobble adenosine to inosine editing; biological_process	GO:0008251; tRNA-specific adenosine deaminase activity; molecular_function
HJ.16_GM002495	6	GO:0003899; DNA-directed 5'-3' RNA polymerase activity; molecular_function	GO:0006351; DNA-templated transcription; biological_process	GO:0016020; membrane; cellular_component	GO:0003677; DNA binding; molecular_function	GO:0009306; protein secretion; biological_process	GO:0003676; nucleic acid binding; molecular_function
HJ.16_GM002496	7	GO:0000166; nucleotide binding; molecular_function	GO:0050661; NADP binding; molecular_function	GO:0070403; NAD+ binding; molecular_function	GO:0051287; NAD binding; molecular_function	GO:0016616; oxidoreductase activity, acting on the CH-OH group of donors, NAD or NADP as acceptor; molecular_function	GO:0016491; oxidoreductase activity; molecular_function	GO:0046168; glycerol-3-phosphate catabolic process; biological_process
HJ.16_GM002497	12	GO:0009312; oligosaccharide biosynthetic process; biological_process	GO:0009452; 7-methylguanosine RNA capping; biological_process	GO:0106370; protein-L-histidine N-pros-methyltransferase activity; molecular_function	GO:0003677; DNA binding; molecular_function	GO:0008168; methyltransferase activity; molecular_function	GO:0008757; S-adenosylmethionine-dependent methyltransferase activity; molecular_function	GO:0008170; N-methyltransferase activity; molecular_function	GO:0001510; RNA methylation; biological_process	GO:0032259; methylation; biological_process	GO:0009007; site-specific DNA-methyltransferase (adenine-specific) activity; molecular_function	GO:0006306; DNA methylation; biological_process	GO:0032775; DNA methylation on adenine; biological_process
HJ.16_GM002500	2	GO:0009058; biosynthetic process; biological_process	GO:0003824; NA
HJ.16_GM002501	1	GO:0003723; RNA binding; molecular_function
HJ.16_GM002502	5	GO:0030991; intraciliary transport particle A; cellular_component	GO:0030418; nicotianamine biosynthetic process; biological_process	GO:0016491; oxidoreductase activity; molecular_function	GO:0004764; shikimate 3-dehydrogenase (NADP+) activity; molecular_function	GO:0030410; nicotianamine synthase activity; molecular_function
HJ.16_GM002503	10	GO:0003724; RNA helicase activity; molecular_function	GO:0019001; guanyl nucleotide binding; molecular_function	GO:0007186; G protein-coupled receptor signaling pathway; biological_process	GO:0031683; G-protein beta/gamma-subunit complex binding; molecular_function	GO:0003678; DNA helicase activity; molecular_function	GO:0000723; telomere maintenance; biological_process	GO:0003924; GTPase activity; molecular_function	GO:0003723; RNA binding; molecular_function	GO:0006281; DNA repair; biological_process	GO:0005525; GTP binding; molecular_function
HJ.16_GM002504	3	GO:0008962; phosphatidylglycerophosphatase activity; molecular_function	GO:0016491; oxidoreductase activity; molecular_function	GO:0016209; NA
HJ.16_GM002507	1	GO:0016788; hydrolase activity, acting on ester bonds; molecular_function
HJ.16_GM002508	2	GO:0016810; hydrolase activity, acting on carbon-nitrogen (but not peptide) bonds; molecular_function	GO:0005975; carbohydrate metabolic process; biological_process
HJ.16_GM002512	2	GO:0022857; transmembrane transporter activity; molecular_function	GO:0055085; transmembrane transport; biological_process
HJ.16_GM002513	5	GO:0003700; DNA-binding transcription factor activity; molecular_function	GO:0016987; sigma factor activity; molecular_function	GO:0003677; DNA binding; molecular_function	GO:0006355; regulation of DNA-templated transcription; biological_process	GO:0006352; DNA-templated transcription initiation; biological_process
HJ.16_GM002515	5	GO:0036361; racemase activity, acting on amino acids and derivatives; molecular_function	GO:0006807; nitrogen compound metabolic process; biological_process	GO:0003864; 3-methyl-2-oxobutanoate hydroxymethyltransferase activity; molecular_function	GO:0010181; FMN binding; molecular_function	GO:0015940; pantothenate biosynthetic process; biological_process
HJ.16_GM002518	2	GO:0006355; regulation of DNA-templated transcription; biological_process	GO:0003677; DNA binding; molecular_function
HJ.16_GM002519	11	GO:0006310; DNA recombination; biological_process	GO:0006313; DNA transposition; biological_process	GO:0004803; transposase activity; molecular_function	GO:0005524; ATP binding; molecular_function	GO:0006352; DNA-templated transcription initiation; biological_process	GO:0019069; viral capsid assembly; biological_process	GO:0016987; sigma factor activity; molecular_function	GO:0003700; DNA-binding transcription factor activity; molecular_function	GO:0000150; DNA strand exchange activity; molecular_function	GO:0003677; DNA binding; molecular_function	GO:0006355; regulation of DNA-templated transcription; biological_process
HJ.16_GM002520	3	GO:0006310; DNA recombination; biological_process	GO:0015074; DNA integration; biological_process	GO:0003677; DNA binding; molecular_function
HJ.16_GM002521	5	GO:0003677; DNA binding; molecular_function	GO:0006355; regulation of DNA-templated transcription; biological_process	GO:0006352; DNA-templated transcription initiation; biological_process	GO:0003700; DNA-binding transcription factor activity; molecular_function	GO:0016987; sigma factor activity; molecular_function
HJ.16_GM002523	3	GO:0006281; DNA repair; biological_process	GO:0000287; magnesium ion binding; molecular_function	GO:0006310; DNA recombination; biological_process
HJ.16_GM002526	1	GO:0019031; viral envelope; cellular_component
HJ.16_GM002527	3	GO:0016020; membrane; cellular_component	GO:0000155; phosphorelay sensor kinase activity; molecular_function	GO:0007165; signal transduction; biological_process
HJ.16_GM002528	3	GO:0000160; phosphorelay signal transduction system; biological_process	GO:0003677; DNA binding; molecular_function	GO:0006355; regulation of DNA-templated transcription; biological_process
HJ.16_GM002530	1	GO:0016747; acyltransferase activity, transferring groups other than amino-acyl groups; molecular_function
HJ.16_GM002532	1	GO:0016747; acyltransferase activity, transferring groups other than amino-acyl groups; molecular_function
HJ.16_GM002533	2	GO:0005524; ATP binding; molecular_function	GO:0016301; kinase activity; molecular_function
HJ.16_GM002535	2	GO:0022857; transmembrane transporter activity; molecular_function	GO:0055085; transmembrane transport; biological_process
HJ.16_GM002536	1	GO:0016747; acyltransferase activity, transferring groups other than amino-acyl groups; molecular_function
HJ.16_GM002537	1	GO:0046872; metal ion binding; molecular_function
HJ.16_GM002541	5	GO:0097367; carbohydrate derivative binding; molecular_function	GO:1901135; carbohydrate derivative metabolic process; biological_process	GO:0003700; DNA-binding transcription factor activity; molecular_function	GO:0006355; regulation of DNA-templated transcription; biological_process	GO:0043743; LPPG:FO 2-phospho-L-lactate transferase activity; molecular_function
HJ.16_GM002542	3	GO:0004476; mannose-6-phosphate isomerase activity; molecular_function	GO:0008270; zinc ion binding; molecular_function	GO:0006355; regulation of DNA-templated transcription; biological_process
HJ.16_GM002543	3	GO:0009401; phosphoenolpyruvate-dependent sugar phosphotransferase system; biological_process	GO:0008982; protein-N(PI)-phosphohistidine-sugar phosphotransferase activity; molecular_function	GO:0016020; membrane; cellular_component
HJ.16_GM002544	5	GO:0003700; DNA-binding transcription factor activity; molecular_function	GO:0008982; protein-N(PI)-phosphohistidine-sugar phosphotransferase activity; molecular_function	GO:0009401; phosphoenolpyruvate-dependent sugar phosphotransferase system; biological_process	GO:0006355; regulation of DNA-templated transcription; biological_process	GO:0003677; DNA binding; molecular_function
HJ.16_GM002545	1	GO:0015668; type III site-specific deoxyribonuclease activity; molecular_function
HJ.16_GM002546	1	GO:0002161; aminoacyl-tRNA editing activity; molecular_function
HJ.16_GM002547	2	GO:0003700; DNA-binding transcription factor activity; molecular_function	GO:0006355; regulation of DNA-templated transcription; biological_process
HJ.16_GM002548	3	GO:0022857; transmembrane transporter activity; molecular_function	GO:0016020; membrane; cellular_component	GO:0055085; transmembrane transport; biological_process
HJ.16_GM002549	6	GO:0020037; heme binding; molecular_function	GO:0016491; oxidoreductase activity; molecular_function	GO:0016705; oxidoreductase activity, acting on paired donors, with incorporation or reduction of molecular oxygen; molecular_function	GO:0010181; FMN binding; molecular_function	GO:0004497; monooxygenase activity; molecular_function	GO:0005506; iron ion binding; molecular_function
HJ.16_GM002550	4	GO:0006406; mRNA export from nucleus; biological_process	GO:0003723; RNA binding; molecular_function	GO:0003677; DNA binding; molecular_function	GO:0005737; cytoplasm; cellular_component
HJ.16_GM002552	1	GO:0008757; S-adenosylmethionine-dependent methyltransferase activity; molecular_function
HJ.16_GM002555	3	GO:0022857; transmembrane transporter activity; molecular_function	GO:0016020; membrane; cellular_component	GO:0055085; transmembrane transport; biological_process
HJ.16_GM002557	4	GO:0061575; cyclin-dependent protein serine/threonine kinase activator activity; molecular_function	GO:0016491; oxidoreductase activity; molecular_function	GO:0016533; protein kinase 5 complex; cellular_component	GO:0043546; molybdopterin cofactor binding; molecular_function
HJ.16_GM002560	4	GO:0030170; pyridoxal phosphate binding; molecular_function	GO:0019346; transsulfuration; biological_process	GO:0016846; carbon-sulfur lyase activity; molecular_function	GO:0009058; biosynthetic process; biological_process
HJ.16_GM002562	4	GO:0007165; signal transduction; biological_process	GO:0000155; phosphorelay sensor kinase activity; molecular_function	GO:0003824; NA	GO:0009116; nucleoside metabolic process; biological_process
HJ.16_GM002563	2	GO:0009312; oligosaccharide biosynthetic process; biological_process	GO:0008757; S-adenosylmethionine-dependent methyltransferase activity; molecular_function
HJ.16_GM002565	22	GO:0071705; nitrogen compound transport; biological_process	GO:0033179; proton-transporting V-type ATPase, V0 domain; cellular_component	GO:0032217; riboflavin transmembrane transporter activity; molecular_function	GO:0006874; intracellular calcium ion homeostasis; biological_process	GO:0032007; negative regulation of TOR signaling; biological_process	GO:0032040; small-subunit processome; cellular_component	GO:0046873; metal ion transmembrane transporter activity; molecular_function	GO:1902600; proton transmembrane transport; biological_process	GO:0023041; neuronal signal transduction; biological_process	GO:0005789; endoplasmic reticulum membrane; cellular_component	GO:0005886; plasma membrane; cellular_component	GO:0030867; rough endoplasmic reticulum membrane; cellular_component	GO:0030234; enzyme regulator activity; molecular_function	GO:0055085; transmembrane transport; biological_process	GO:0006270; DNA replication initiation; biological_process	GO:0046961; proton-transporting ATPase activity, rotational mechanism; molecular_function	GO:0032218; riboflavin transport; biological_process	GO:0019031; viral envelope; cellular_component	GO:0006811; monoatomic ion transport; biological_process	GO:0016020; membrane; cellular_component	GO:0022857; transmembrane transporter activity; molecular_function	GO:0030001; metal ion transport; biological_process
HJ.16_GM002566	1	GO:0008658; penicillin binding; molecular_function
HJ.16_GM002567	5	GO:0032784; regulation of DNA-templated transcription elongation; biological_process	GO:0003677; DNA binding; molecular_function	GO:0005524; ATP binding; molecular_function	GO:0003774; NA	GO:0016459; myosin complex; cellular_component
HJ.16_GM002568	8	GO:0043531; ADP binding; molecular_function	GO:0015937; coenzyme A biosynthetic process; biological_process	GO:0005524; ATP binding; molecular_function	GO:0004127; cytidylate kinase activity; molecular_function	GO:0016301; kinase activity; molecular_function	GO:0006139; nucleobase-containing compound metabolic process; biological_process	GO:0016887; ATP hydrolysis activity; molecular_function	GO:0004140; dephospho-CoA kinase activity; molecular_function
HJ.16_GM002569	2	GO:0003824; NA	GO:0051536; iron-sulfur cluster binding; molecular_function
HJ.16_GM002571	15	GO:0003723; RNA binding; molecular_function	GO:0008033; tRNA processing; biological_process	GO:0008176; tRNA (guanine(46)-N7)-methyltransferase activity; molecular_function	GO:0006364; rRNA processing; biological_process	GO:0005737; cytoplasm; cellular_component	GO:0008649; rRNA methyltransferase activity; molecular_function	GO:0001510; RNA methylation; biological_process	GO:0030488; tRNA methylation; biological_process	GO:0016429; NA	GO:0006400; tRNA modification; biological_process	GO:0008168; methyltransferase activity; molecular_function	GO:0008171; O-methyltransferase activity; molecular_function	GO:0031515; tRNA (m1A) methyltransferase complex; cellular_component	GO:0004809; NA	GO:0009452; 7-methylguanosine RNA capping; biological_process
HJ.16_GM002574	1	GO:0006364; rRNA processing; biological_process
HJ.16_GM002575	1	GO:0003677; DNA binding; molecular_function
HJ.16_GM002576	20	GO:0070840; dynein complex binding; molecular_function	GO:0008134; transcription factor binding; molecular_function	GO:0009288; bacterial-type flagellum; cellular_component	GO:0071973; bacterial-type flagellum-dependent cell motility; biological_process	GO:0023041; neuronal signal transduction; biological_process	GO:0005515; protein binding; molecular_function	GO:0000921; septin ring assembly; biological_process	GO:0006419; alanyl-tRNA aminoacylation; biological_process	GO:0039679; viral occlusion body; cellular_component	GO:0042803; protein homodimerization activity; molecular_function	GO:0030867; rough endoplasmic reticulum membrane; cellular_component	GO:0003676; nucleic acid binding; molecular_function	GO:0005524; ATP binding; molecular_function	GO:0044780; bacterial-type flagellum assembly; biological_process	GO:0004813; alanine-tRNA ligase activity; molecular_function	GO:0000166; nucleotide binding; molecular_function	GO:0004812; aminoacyl-tRNA ligase activity; molecular_function	GO:0043039; tRNA aminoacylation; biological_process	GO:0016020; membrane; cellular_component	GO:0005940; septin ring; cellular_component
HJ.16_GM002578	13	GO:0007186; G protein-coupled receptor signaling pathway; biological_process	GO:0031683; G-protein beta/gamma-subunit complex binding; molecular_function	GO:0006302; double-strand break repair; biological_process	GO:0019001; guanyl nucleotide binding; molecular_function	GO:0006355; regulation of DNA-templated transcription; biological_process	GO:0016887; ATP hydrolysis activity; molecular_function	GO:0005525; GTP binding; molecular_function	GO:0003676; nucleic acid binding; molecular_function	GO:0008134; transcription factor binding; molecular_function	GO:0005524; ATP binding; molecular_function	GO:0043531; ADP binding; molecular_function	GO:0019073; viral DNA genome packaging; biological_process	GO:0003924; GTPase activity; molecular_function
HJ.16_GM002579	2	GO:0016020; membrane; cellular_component	GO:0004970; glutamate-gated receptor activity; molecular_function
HJ.16_GM002580	2	GO:0016020; membrane; cellular_component	GO:0055085; transmembrane transport; biological_process
HJ.16_GM002581	2	GO:0016020; membrane; cellular_component	GO:0055085; transmembrane transport; biological_process
HJ.16_GM002582	2	GO:0008270; zinc ion binding; molecular_function	GO:0003677; DNA binding; molecular_function
HJ.16_GM002584	10	GO:0016301; kinase activity; molecular_function	GO:0017111; ribonucleoside triphosphate phosphatase activity; molecular_function	GO:0003677; DNA binding; molecular_function	GO:0016787; hydrolase activity; molecular_function	GO:0016887; ATP hydrolysis activity; molecular_function	GO:0004386; helicase activity; molecular_function	GO:0005524; ATP binding; molecular_function	GO:0003824; NA	GO:0003676; nucleic acid binding; molecular_function	GO:0002949; tRNA threonylcarbamoyladenosine modification; biological_process
HJ.16_GM002585	3	GO:0018342; protein prenylation; biological_process	GO:0005515; protein binding; molecular_function	GO:0008318; protein prenyltransferase activity; molecular_function
HJ.16_GM002586	6	GO:0004055; argininosuccinate synthase activity; molecular_function	GO:0006529; asparagine biosynthetic process; biological_process	GO:0005524; ATP binding; molecular_function	GO:0004810; CCA tRNA nucleotidyltransferase activity; molecular_function	GO:0004066; asparagine synthase (glutamine-hydrolyzing) activity; molecular_function	GO:0006526; arginine biosynthetic process; biological_process
HJ.16_GM002587	2	GO:0030170; pyridoxal phosphate binding; molecular_function	GO:0009058; biosynthetic process; biological_process
HJ.16_GM002588	2	GO:0006355; regulation of DNA-templated transcription; biological_process	GO:0003677; DNA binding; molecular_function
HJ.16_GM002589	12	GO:0006281; DNA repair; biological_process	GO:0008134; transcription factor binding; molecular_function	GO:0005524; ATP binding; molecular_function	GO:0043531; ADP binding; molecular_function	GO:0003723; RNA binding; molecular_function	GO:0006310; DNA recombination; biological_process	GO:0016787; hydrolase activity; molecular_function	GO:0003677; DNA binding; molecular_function	GO:0006355; regulation of DNA-templated transcription; biological_process	GO:0003724; RNA helicase activity; molecular_function	GO:0016887; ATP hydrolysis activity; molecular_function	GO:0009378; four-way junction helicase activity; molecular_function
HJ.16_GM002590	8	GO:0051287; NAD binding; molecular_function	GO:0016491; oxidoreductase activity; molecular_function	GO:0016616; oxidoreductase activity, acting on the CH-OH group of donors, NAD or NADP as acceptor; molecular_function	GO:0071949; FAD binding; molecular_function	GO:0006520; amino acid metabolic process; biological_process	GO:0006631; fatty acid metabolic process; biological_process	GO:0006813; potassium ion transport; biological_process	GO:0070403; NAD+ binding; molecular_function
HJ.16_GM002591	7	GO:0043039; tRNA aminoacylation; biological_process	GO:0005524; ATP binding; molecular_function	GO:0000049; tRNA binding; molecular_function	GO:0003676; nucleic acid binding; molecular_function	GO:0004812; aminoacyl-tRNA ligase activity; molecular_function	GO:0000166; nucleotide binding; molecular_function	GO:0006418; tRNA aminoacylation for protein translation; biological_process
HJ.16_GM002592	6	GO:0000166; nucleotide binding; molecular_function	GO:0004812; aminoacyl-tRNA ligase activity; molecular_function	GO:0006418; tRNA aminoacylation for protein translation; biological_process	GO:0043039; tRNA aminoacylation; biological_process	GO:0005524; ATP binding; molecular_function	GO:0000049; tRNA binding; molecular_function
HJ.16_GM002594	3	GO:0009253; peptidoglycan catabolic process; biological_process	GO:0008745; N-acetylmuramoyl-L-alanine amidase activity; molecular_function	GO:0005515; protein binding; molecular_function
HJ.16_GM002595	4	GO:0002161; aminoacyl-tRNA editing activity; molecular_function	GO:0005737; cytoplasm; cellular_component	GO:0005524; ATP binding; molecular_function	GO:0051499; D-aminoacyl-tRNA deacylase activity; molecular_function
HJ.16_GM002596	2	GO:0003887; DNA-directed DNA polymerase activity; molecular_function	GO:0015969; guanosine tetraphosphate metabolic process; biological_process
HJ.16_GM002598	2	GO:0005975; carbohydrate metabolic process; biological_process	GO:0003676; nucleic acid binding; molecular_function
HJ.16_GM002599	1	GO:0005886; plasma membrane; cellular_component
HJ.16_GM002600	2	GO:0006813; potassium ion transport; biological_process	GO:0008324; monoatomic cation transmembrane transporter activity; molecular_function
HJ.16_GM002602	3	GO:0016020; membrane; cellular_component	GO:0022857; transmembrane transporter activity; molecular_function	GO:0055085; transmembrane transport; biological_process
HJ.16_GM002604	4	GO:0015297; antiporter activity; molecular_function	GO:0016020; membrane; cellular_component	GO:0042910; xenobiotic transmembrane transporter activity; molecular_function	GO:0055085; transmembrane transport; biological_process
HJ.16_GM002606	4	GO:0015948; methanogenesis; biological_process	GO:0016020; membrane; cellular_component	GO:0030269; tetrahydromethanopterin S-methyltransferase activity; molecular_function	GO:0009306; protein secretion; biological_process
HJ.16_GM002607	2	GO:0016020; membrane; cellular_component	GO:0055085; transmembrane transport; biological_process
HJ.16_GM002608	2	GO:0016763; pentosyltransferase activity; molecular_function	GO:0006400; tRNA modification; biological_process
HJ.16_GM002609	3	GO:0050043; lactate racemase activity; molecular_function	GO:0016853; isomerase activity; molecular_function	GO:0016740; transferase activity; molecular_function
HJ.16_GM002611	16	GO:0006355; regulation of DNA-templated transcription; biological_process	GO:0016301; kinase activity; molecular_function	GO:0017111; ribonucleoside triphosphate phosphatase activity; molecular_function	GO:0032508; DNA duplex unwinding; biological_process	GO:0000150; DNA strand exchange activity; molecular_function	GO:0043531; ADP binding; molecular_function	GO:0008134; transcription factor binding; molecular_function	GO:0003724; RNA helicase activity; molecular_function	GO:0003677; DNA binding; molecular_function	GO:0009378; four-way junction helicase activity; molecular_function	GO:0016887; ATP hydrolysis activity; molecular_function	GO:0003723; RNA binding; molecular_function	GO:0006281; DNA repair; biological_process	GO:0005524; ATP binding; molecular_function	GO:0002949; tRNA threonylcarbamoyladenosine modification; biological_process	GO:0006310; DNA recombination; biological_process
HJ.16_GM002612	7	GO:0005524; ATP binding; molecular_function	GO:0003824; NA	GO:0003677; DNA binding; molecular_function	GO:0006281; DNA repair; biological_process	GO:0009378; four-way junction helicase activity; molecular_function	GO:0009379; Holliday junction helicase complex; cellular_component	GO:0006310; DNA recombination; biological_process
HJ.16_GM002617	4	GO:0009435; NAD biosynthetic process; biological_process	GO:0008987; quinolinate synthetase A activity; molecular_function	GO:0051539; 4 iron, 4 sulfur cluster binding; molecular_function	GO:0003824; NA
HJ.16_GM002618	3	GO:0009435; NAD biosynthetic process; biological_process	GO:0004514; nicotinate-nucleotide diphosphorylase (carboxylating) activity; molecular_function	GO:0016763; pentosyltransferase activity; molecular_function
HJ.16_GM002619	3	GO:0050660; flavin adenine dinucleotide binding; molecular_function	GO:0016614; oxidoreductase activity, acting on CH-OH group of donors; molecular_function	GO:0016491; oxidoreductase activity; molecular_function
HJ.16_GM002621	3	GO:0006355; regulation of DNA-templated transcription; biological_process	GO:0036094; small molecule binding; molecular_function	GO:0003700; DNA-binding transcription factor activity; molecular_function
HJ.16_GM002622	2	GO:0009094; L-phenylalanine biosynthetic process; biological_process	GO:0004664; prephenate dehydratase activity; molecular_function
HJ.16_GM002623	3	GO:0006310; DNA recombination; biological_process	GO:0000150; DNA strand exchange activity; molecular_function	GO:0003677; DNA binding; molecular_function
HJ.16_GM002624	6	GO:0005525; GTP binding; molecular_function	GO:0005524; ATP binding; molecular_function	GO:0043531; ADP binding; molecular_function	GO:0006576; biogenic amine metabolic process; biological_process	GO:0000166; nucleotide binding; molecular_function	GO:0003924; GTPase activity; molecular_function
HJ.16_GM002625	4	GO:0001836; release of cytochrome c from mitochondria; biological_process	GO:0006919; activation of cysteine-type endopeptidase activity involved in apoptotic process; biological_process	GO:0006974; DNA damage response; biological_process	GO:0006915; apoptotic process; biological_process
HJ.16_GM002627	3	GO:0006412; translation; biological_process	GO:0005840; ribosome; cellular_component	GO:0003735; structural constituent of ribosome; molecular_function
HJ.16_GM002629	1	GO:0005840; ribosome; cellular_component
HJ.16_GM002630	1	GO:0006508; proteolysis; biological_process
HJ.16_GM002632	4	GO:0005524; ATP binding; molecular_function	GO:0006614; SRP-dependent cotranslational protein targeting to membrane; biological_process	GO:0005525; GTP binding; molecular_function	GO:0016491; oxidoreductase activity; molecular_function
HJ.16_GM002633	2	GO:0051302; regulation of cell division; biological_process	GO:0000902; cell morphogenesis; biological_process
HJ.16_GM002634	2	GO:0008360; regulation of cell shape; biological_process	GO:0016020; membrane; cellular_component
HJ.16_GM002635	4	GO:0006275; regulation of DNA replication; biological_process	GO:0008360; regulation of cell shape; biological_process	GO:0003700; DNA-binding transcription factor activity; molecular_function	GO:0006355; regulation of DNA-templated transcription; biological_process
HJ.16_GM002636	2	GO:0140662; ATP-dependent protein folding chaperone; molecular_function	GO:0005524; ATP binding; molecular_function
HJ.16_GM002637	3	GO:0004803; transposase activity; molecular_function	GO:0003677; DNA binding; molecular_function	GO:0006313; DNA transposition; biological_process
HJ.16_GM002638	1	GO:0047429; nucleoside triphosphate diphosphatase activity; molecular_function
HJ.16_GM002639	1	GO:0042834; peptidoglycan binding; molecular_function
HJ.16_GM002640	2	GO:0016020; membrane; cellular_component	GO:0004190; aspartic-type endopeptidase activity; molecular_function
HJ.16_GM002641	3	GO:0016881; acid-amino acid ligase activity; molecular_function	GO:0005524; ATP binding; molecular_function	GO:0009058; biosynthetic process; biological_process
HJ.16_GM002642	12	GO:0006438; valyl-tRNA aminoacylation; biological_process	GO:0002161; aminoacyl-tRNA editing activity; molecular_function	GO:0006430; lysyl-tRNA aminoacylation; biological_process	GO:0005524; ATP binding; molecular_function	GO:0006418; tRNA aminoacylation for protein translation; biological_process	GO:0009288; bacterial-type flagellum; cellular_component	GO:0004832; valine-tRNA ligase activity; molecular_function	GO:0071973; bacterial-type flagellum-dependent cell motility; biological_process	GO:0004824; lysine-tRNA ligase activity; molecular_function	GO:0005737; cytoplasm; cellular_component	GO:0000166; nucleotide binding; molecular_function	GO:0004812; aminoacyl-tRNA ligase activity; molecular_function
HJ.16_GM002647	2	GO:0008483; transaminase activity; molecular_function	GO:0030170; pyridoxal phosphate binding; molecular_function
HJ.16_GM002648	6	GO:0004655; porphobilinogen synthase activity; molecular_function	GO:0009036; type II site-specific deoxyribonuclease activity; molecular_function	GO:0009307; DNA restriction-modification system; biological_process	GO:0046872; metal ion binding; molecular_function	GO:0033014; tetrapyrrole biosynthetic process; biological_process	GO:0003677; DNA binding; molecular_function
HJ.16_GM002649	2	GO:0033014; tetrapyrrole biosynthetic process; biological_process	GO:0004852; uroporphyrinogen-III synthase activity; molecular_function
HJ.16_GM002650	2	GO:0033014; tetrapyrrole biosynthetic process; biological_process	GO:0004418; hydroxymethylbilane synthase activity; molecular_function
HJ.16_GM002651	2	GO:0017004; cytochrome complex assembly; biological_process	GO:0020037; heme binding; molecular_function
HJ.16_GM002652	8	GO:0016491; oxidoreductase activity; molecular_function	GO:0051287; NAD binding; molecular_function	GO:0004488; methylenetetrahydrofolate dehydrogenase (NADP+) activity; molecular_function	GO:0008883; glutamyl-tRNA reductase activity; molecular_function	GO:0033014; tetrapyrrole biosynthetic process; biological_process	GO:0050661; NADP binding; molecular_function	GO:0006813; potassium ion transport; biological_process	GO:0006520; amino acid metabolic process; biological_process
HJ.16_GM002654	2	GO:0005525; GTP binding; molecular_function	GO:0003924; GTPase activity; molecular_function
HJ.16_GM002655	17	GO:0005524; ATP binding; molecular_function	GO:0006281; DNA repair; biological_process	GO:0003723; RNA binding; molecular_function	GO:0006310; DNA recombination; biological_process	GO:0006508; proteolysis; biological_process	GO:0003924; GTPase activity; molecular_function	GO:0002949; tRNA threonylcarbamoyladenosine modification; biological_process	GO:0004252; serine-type endopeptidase activity; molecular_function	GO:0004176; ATP-dependent peptidase activity; molecular_function	GO:0003724; RNA helicase activity; molecular_function	GO:0016887; ATP hydrolysis activity; molecular_function	GO:0009378; four-way junction helicase activity; molecular_function	GO:0008134; transcription factor binding; molecular_function	GO:0005525; GTP binding; molecular_function	GO:0043531; ADP binding; molecular_function	GO:0006355; regulation of DNA-templated transcription; biological_process	GO:0017111; ribonucleoside triphosphate phosphatase activity; molecular_function
HJ.16_GM002656	18	GO:0032508; DNA duplex unwinding; biological_process	GO:0017111; ribonucleoside triphosphate phosphatase activity; molecular_function	GO:0006355; regulation of DNA-templated transcription; biological_process	GO:0004386; helicase activity; molecular_function	GO:0043531; ADP binding; molecular_function	GO:0008134; transcription factor binding; molecular_function	GO:0004176; ATP-dependent peptidase activity; molecular_function	GO:0003724; RNA helicase activity; molecular_function	GO:0003677; DNA binding; molecular_function	GO:0004252; serine-type endopeptidase activity; molecular_function	GO:0009378; four-way junction helicase activity; molecular_function	GO:0016887; ATP hydrolysis activity; molecular_function	GO:0003723; RNA binding; molecular_function	GO:0005524; ATP binding; molecular_function	GO:0006281; DNA repair; biological_process	GO:0003676; nucleic acid binding; molecular_function	GO:0006310; DNA recombination; biological_process	GO:0006508; proteolysis; biological_process
HJ.16_GM002657	17	GO:0006139; nucleobase-containing compound metabolic process; biological_process	GO:0016887; ATP hydrolysis activity; molecular_function	GO:0009378; four-way junction helicase activity; molecular_function	GO:0003677; DNA binding; molecular_function	GO:0008270; zinc ion binding; molecular_function	GO:0046983; protein dimerization activity; molecular_function	GO:0006310; DNA recombination; biological_process	GO:0002949; tRNA threonylcarbamoyladenosine modification; biological_process	GO:0006281; DNA repair; biological_process	GO:0003676; nucleic acid binding; molecular_function	GO:0003824; NA	GO:0005524; ATP binding; molecular_function	GO:0016787; hydrolase activity; molecular_function	GO:0006355; regulation of DNA-templated transcription; biological_process	GO:0032508; DNA duplex unwinding; biological_process	GO:0004127; cytidylate kinase activity; molecular_function	GO:0008134; transcription factor binding; molecular_function
HJ.16_GM002658	3	GO:0015031; protein transport; biological_process	GO:0006457; protein folding; biological_process	GO:0003755; peptidyl-prolyl cis-trans isomerase activity; molecular_function
HJ.16_GM002659	2	GO:0005515; protein binding; molecular_function	GO:0051321; meiotic cell cycle; biological_process
HJ.16_GM002664	6	GO:0005515; protein binding; molecular_function	GO:0006457; protein folding; biological_process	GO:0009098; leucine biosynthetic process; biological_process	GO:0015031; protein transport; biological_process	GO:0003852; 2-isopropylmalate synthase activity; molecular_function	GO:0003824; NA
HJ.16_GM002665	11	GO:0000166; nucleotide binding; molecular_function	GO:0006813; potassium ion transport; biological_process	GO:0009082; branched-chain amino acid biosynthetic process; biological_process	GO:0050661; NADP binding; molecular_function	GO:0009058; biosynthetic process; biological_process	GO:0004455; ketol-acid reductoisomerase activity; molecular_function	GO:0016881; acid-amino acid ligase activity; molecular_function	GO:0016491; oxidoreductase activity; molecular_function	GO:0046168; glycerol-3-phosphate catabolic process; biological_process	GO:0016616; oxidoreductase activity, acting on the CH-OH group of donors, NAD or NADP as acceptor; molecular_function	GO:0051287; NAD binding; molecular_function
HJ.16_GM002666	6	GO:0051302; regulation of cell division; biological_process	GO:0006508; proteolysis; biological_process	GO:0016020; membrane; cellular_component	GO:0009401; phosphoenolpyruvate-dependent sugar phosphotransferase system; biological_process	GO:0008236; serine-type peptidase activity; molecular_function	GO:0005576; extracellular region; cellular_component
HJ.16_GM002667	5	GO:0003824; NA	GO:0030976; thiamine pyrophosphate binding; molecular_function	GO:0034220; monoatomic ion transmembrane transport; biological_process	GO:0046961; proton-transporting ATPase activity, rotational mechanism; molecular_function	GO:0000287; magnesium ion binding; molecular_function
HJ.16_GM002672	1	GO:0016787; hydrolase activity; molecular_function
HJ.16_GM002673	2	GO:0009143; nucleoside triphosphate catabolic process; biological_process	GO:0047429; nucleoside triphosphate diphosphatase activity; molecular_function
HJ.16_GM002676	2	GO:0006807; nitrogen compound metabolic process; biological_process	GO:0036361; racemase activity, acting on amino acids and derivatives; molecular_function
HJ.16_GM002677	2	GO:0006355; regulation of DNA-templated transcription; biological_process	GO:0003700; DNA-binding transcription factor activity; molecular_function
HJ.16_GM002679	6	GO:0003677; DNA binding; molecular_function	GO:0006355; regulation of DNA-templated transcription; biological_process	GO:0006352; DNA-templated transcription initiation; biological_process	GO:0000160; phosphorelay signal transduction system; biological_process	GO:0003700; DNA-binding transcription factor activity; molecular_function	GO:0016987; sigma factor activity; molecular_function
HJ.16_GM002681	2	GO:0009055; electron transfer activity; molecular_function	GO:0051536; iron-sulfur cluster binding; molecular_function
HJ.16_GM002682	3	GO:0006355; regulation of DNA-templated transcription; biological_process	GO:0016491; oxidoreductase activity; molecular_function	GO:0005634; nucleus; cellular_component
HJ.16_GM002683	1	GO:0016627; oxidoreductase activity, acting on the CH-CH group of donors; molecular_function
HJ.16_GM002686	9	GO:0050661; NADP binding; molecular_function	GO:0033014; tetrapyrrole biosynthetic process; biological_process	GO:0006355; regulation of DNA-templated transcription; biological_process	GO:0008883; glutamyl-tRNA reductase activity; molecular_function	GO:0003677; DNA binding; molecular_function	GO:0009381; excinuclease ABC activity; molecular_function	GO:0030527; structural constituent of chromatin; molecular_function	GO:0005515; protein binding; molecular_function	GO:0003824; NA
HJ.16_GM002687	3	GO:0048511; NA	GO:0016491; oxidoreductase activity; molecular_function	GO:0016209; NA
HJ.16_GM002688	2	GO:0046373; L-arabinose metabolic process; biological_process	GO:0046556; alpha-L-arabinofuranosidase activity; molecular_function
HJ.16_GM002689	2	GO:0030976; thiamine pyrophosphate binding; molecular_function	GO:0000287; magnesium ion binding; molecular_function
HJ.16_GM002692	4	GO:0003700; DNA-binding transcription factor activity; molecular_function	GO:0003677; DNA binding; molecular_function	GO:0006352; DNA-templated transcription initiation; biological_process	GO:0045892; negative regulation of DNA-templated transcription; biological_process
HJ.16_GM002697	7	GO:0016887; ATP hydrolysis activity; molecular_function	GO:0006298; mismatch repair; biological_process	GO:0022857; transmembrane transporter activity; molecular_function	GO:0005886; plasma membrane; cellular_component	GO:0005524; ATP binding; molecular_function	GO:0055085; transmembrane transport; biological_process	GO:0030983; mismatched DNA binding; molecular_function
HJ.16_GM002698	5	GO:0003677; DNA binding; molecular_function	GO:0003824; NA	GO:0008033; tRNA processing; biological_process	GO:0031411; gas vesicle; cellular_component	GO:0031412; gas vesicle organization; biological_process
HJ.16_GM002699	2	GO:0016020; membrane; cellular_component	GO:0009403; toxin biosynthetic process; biological_process
[truncated: 865 more rows]

## Sheet: Table S2
Table S2. COG Database Annotation
[truncated: 2,996 more rows]

## Sheet: Table S3
Table S3. KEGG Database Annotation
[truncated: 3,854 more rows]

## Sheet: Table S4
Table S4. CAZy Database Annotation
[truncated: 71 more rows]

[truncated: 2 more sheets: Table S5, Table S6]
